# Supplementary material for: The Impact of Inadequate Exposure to Epidermal Growth Factor Receptor–Tyrosine Kinase Inhibitors on the Development of Resistance in Non-Small-Cell Lung Cancer Cells
Source: Int J Mol Sci. 2024 Apr 29;25(9):4844. doi: 10.3390/ijms25094844 (PMC11084975; doi:10.3390/ijms25094844)
Supplement: Supplementary file 1 [file ijms-25-04844-s001.zip]

Archive with 2 entries (2 files):
- ijms-2975151-supplementary.pdf
- Supplementary Table S2. RNA seq data.xlsx
