# Supplementary material for: The Impact of Inadequate Exposure to Epidermal Growth Factor Receptor–Tyrosine Kinase Inhibitors on the Development of Resistance in Non-Small-Cell Lung Cancer Cells
Source: Int J Mol Sci. 2024 Apr 29;25(9):4844. doi: 10.3390/ijms25094844 (PMC11084975; doi:10.3390/ijms25094844)
Supplement: Supplementary file 1 [file ijms-25-04844-s001.zip › Supplementary Table S2. RNA seq data.xlsx]

## Sheet: DEGs 
HCC827 GR-High			HCC827 GR-Low			HCC827 GR-Pulse			PC9 GR-High			PC9 GR-Low			PC9 GR-Pulse
GENE ID	log2FoldChange	padj	GENE ID	log2FoldChange	padj	GENE ID	log2FoldChange	padj	GENE ID	log2FoldChange	padj	GENE ID	log2FoldChange	padj	GENE ID	log2FoldChange	padj
TRPC6	-12.5027	1.28461e-16	PRSS3	-9.0474	1.32705e-16	SLITRK6	-7.9231	1.73664e-06	CEACAM6	-15.2859	1.51384e-24	SMEK3P	-8.4198	4.40094e-07	CEACAM5	-9.3728	9.4459e-09
GALNT5	-11.4124	4.03477e-14	NME5	-8.5942	2.17671e-07	NRK	-7.8252	1.86478e-18	CEACAM5	-9.4028	2.09851e-09	PDE1C	-7.4852	3.8481e-06	ZNF503-AS1	-7.8783	6.00487e-06
KRT4	-10.4386	1.08217e-11	LOC100128317	-8.0577	5.18026e-19	DSC3	-7.5659	2.02592e-06	SYK	-9.2363	1.00848e-17	NLRP4	-7.4001	2.96588e-05	NLRP4	-7.3594	4.51114e-05
DEFB4A	-10.4079	1.25971e-11	KCNK2	-6.8322	5.25773e-17	CXorf57	-7.4943	2.51907e-06	SSX2B	-8.3353	3.12001e-07	VWA5A	-6.4485	0.00106277	AOC1	-7.1529	2.76525e-05
SPRR1B	-9.9971	1.08086e-10	INA	-6.7564	1.55689e-12	ZBED2	-7.3853	3.73564e-06	WDR72	-8.2908	3.4697e-07	LOC101929959	-6.446	0.000988741	WDR86-AS1	-7.1276	0.000108099
CELF2	-9.6388	3.01805e-10	HAGLROS	-6.7227	0.000494642	NDNF	-6.9727	9.03658e-05	CDH5	-8.0777	8.79467e-07	CEACAM5	-6.3839	2.03967e-11	LINC01559	-7.114	0.00011679
CNTN1	-9.6125	3.41272e-10	LOC105369146	-6.4868	0.00102489	EPHA7	-6.6376	0.000330542	DCAF8L2	-8.0115	1.22762e-07	TLR4	-6.2763	0.00173562	KRT13	-7.0516	<1E-324
EYA1	-9.247	3.97997e-09	SFTPA1	-6.4725	0.00115528	EOMES	-6.3779	0.000877111	JPH1	-7.9892	1.35353e-06	PCDHAC1	-6.0658	0.00328469	GBP6	-6.8977	6.51822e-05
IFI27	-9.064	9.35154e-05	GLYATL1	-6.4187	0.00129057	AQP5	-6.3272	0.000174798	PKIA	-7.8919	1.99318e-06	GGT6	-6.0064	0.00422142	KRT6A	-6.826	3.15134e-101
NAALADL2-AS2	-9.0508	9.31538e-09	SCARNA18	-6.193	0.0027936	LOC105369146	-6.3229	0.00101489	CTSE	-7.5252	9.09975e-06	SLC4A4	-5.8194	0.00697605	TSPAN8	-6.7979	0.000344338
AOAH	-8.5434	9.60302e-08	RPPH1	-6.1756	0.00291235	SFTPA1	-6.3075	0.00115042	NLRP4	-7.3894	1.56558e-05	KRT5	-5.7094	5.54171e-167	LOC729966	-6.7207	0.000114991
ANOS1	-8.5003	1.17421e-07	KISS1R	-6.0135	0.00486654	PRKXP1	-6.3022	0.00123723	SSX2	-7.3151	2.15582e-05	LINC01559	-5.7084	0.00173562	LINC01021	-6.5473	0.000204379
C8orf4	-8.3291	2.53307e-07	HLA-DRB5	-6.0123	0.000356806	DSG1-AS1	-6.255	0.0012819	CDYL2	-7.2718	2.53949e-05	XYLT1	-5.6969	5.41528e-06	FAM133A	-6.4867	1.45009e-11
RP1	-8.2742	3.13317e-07	TNIP3	-6.007	0.00484795	CPA4	-6.2007	0.00173083	CRISPLD1	-7.2649	2.57228e-05	AR	-5.5811	1.11033e-05	SLAMF7	-6.4867	0.000242484
LINC01446	-8.2669	3.34501e-07	SOX21	-5.9308	2.27206e-06	DCLK1	-6.1838	0.00163996	CXCR4	-7.0398	6.27863e-05	SCN5A	-5.5731	1.15298e-05	SULT1C2	-6.3845	0.00143403
PELI2	-8.1333	2.12427e-07	IFI27	-5.8924	5.93774e-05	SDC2	-6.1172	1.3579e-13	LOC102724436	-6.828	0.000139595	HPGD	-5.3854	3.15186e-05	CEACAM6	-6.3226	<1E-324
SERPINB5	-8.1074	2.35257e-07	KRT16P2	-5.7741	4.38462e-13	GLI3	-6.1089	0.00212541	SLC1A6	-6.7053	2.75498e-05	KRT6A	-5.3268	2.64102e-147	FAM49A	-6.2842	0.000458705
IGFBP2	-8.0002	3.57882e-07	MUC5B	-5.7713	3.22574e-26	LINC01111	-6.0153	0.000483147	LINC01537	-6.6806	0.000245521	VCX3B	-5.3005	0.00539226	KRT5	-6.2425	1.66894e-141
EFR3B	-7.9836	1.10699e-06	HGF	-5.5725	1.4229e-29	SDPR	-5.9549	1.3403e-12	PCDHAC2	-6.5608	4.44566e-05	AK7	-5.2817	0.00638172	BCAS1	-6.1532	0.0029103
B3GNT6	-7.9255	1.4542e-06	KRTAP4-1	-5.5518	0.0170575	PLAGL1	-5.8364	0.00493772	LOC101926941	-6.5363	0.000403966	PELI2	-5.1817	0.0132019	PCDHAC1	-6.0251	0.00422622
MT1A	-7.8709	6.01965e-07	TERC	-5.5328	2.3572e-05	RNU6-1	-5.5092	0.0126532	LOC101929959	-6.4355	0.000580514	LOC729966	-5.1751	8.49965e-07	LOC645553	-5.9086	3.26203e-09
SOX21-AS1	-7.7494	3.01434e-06	B3GAT1	-5.4187	0.0237034	VSNL1	-5.491	0.0145361	KCNK2	-6.4254	0.000613618	SULT1C2	-4.9743	0.012546	POF1B	-5.8147	0.0076791
MUC4	-7.7451	4.33221e-06	PELI2	-5.4155	7.74408e-24	DSG1	-5.407	0.0169972	ZNF98	-6.3536	0.000776238	CDH10	-4.898	0.015246	FGF13	-5.7415	0.00988331
ZNF502	-7.6453	4.85338e-06	DPY19L2	-5.4089	0.0245084	CGB8	-5.3596	0.00362152	PRKD1	-6.3164	0.000876631	ZNF503-AS1	-4.8737	8.0869e-06	LCN10	-5.5561	0.00371408
SOX21	-7.6438	4.82429e-06	MARK1	-5.3285	6.00826e-25	SLC25A27	-5.1388	0.00631663	ZNF826P	-6.3151	0.000880673	CCK	-4.7516	1.87254e-05	AR	-5.5394	1.96896e-05
FGF9	-7.5145	8.0202e-06	CELF2	-5.3185	3.49638e-63	GJA1	-5.1169	2.79938e-67	CASC9	-6.3151	0.000880673	KRT13	-4.7472	<1E-324	AFP	-5.3156	6.4319e-05
DNAH2	-7.4117	1.23163e-31	TRPC6	-5.3058	4.0631e-141	CYP39A1	-5.0682	0.00762307	TLR4	-6.2655	0.00104575	CGB8	-4.7158	0.00100627	WNT11	-5.167	0.0105191
SPRR3	-7.1831	3.07437e-05	BMP3	-5.1062	0.000294443	AOC1	-5.0542	1.63933e-06	DMBT1	-6.2559	1.19017e-07	KRT14	-4.5445	0.0333721	CYP4F12	-5.1644	0.00982997
SDR16C5	-7.1386	3.85574e-05	LINC01207	-5.0347	0.00890667	FGF9	-4.9887	2.6028e-06	ZNF788	-6.2387	0.00112504	SPANXA1	-4.4865	0.000106822	VSIG2	-5.1303	1.80039e-06
IGF1	-7.1305	3.78248e-05	GABRR1	-5.0273	0.000266502	SMN2	-4.8641	3.08497e-09	AOC1	-6.2038	1.4787e-07	ZC4H2	-4.4263	0.0443781	MFAP5	-5.0119	4.01442e-49
UNC93A	-7.1285	3.80248e-05	NAALADL2-AS2	-5.0212	1.10481e-17	LINC00707	-4.826	0.0143716	GDA	-6.1845	5.67158e-221	AOC1	-4.4057	2.14089e-09	VWA5A	-4.9698	0.0163301
ARL11	-7.1097	4.28723e-05	HABP2	-5.0008	0.000327339	VIM	-4.7952	2.28758e-23	HLA-DRB1	-6.1702	0.00141141	PDE7B	-4.3996	0.043019	SPRR3	-4.9682	0.0163654
HOPX	-7.0523	5.37448e-05	HAGLR	-4.8699	1.94371e-05	SESN3	-4.7927	7.31335e-24	C1orf61	-6.1248	1.07331e-10	POF1B	-4.3996	0.043019	VILL	-4.9471	9.96202e-08
CAPN8	-6.9674	2.544e-14	ZSWIM5	-4.8452	7.4998e-10	TAF15	-4.7774	0.017939	HPDL	-6.1133	3.67738e-20	PTGS1	-4.3747	1.06252e-05	A2ML1	-4.9448	7.12482e-54
SLAMF7	-6.9235	4.53025e-27	PRRX2	-4.783	0.000817241	CHMP1B2P	-4.7124	1.81635e-05	PCDHAC1	-6.0552	0.00204502	COL17A1	-4.302	1.72372e-77	CDH10	-4.8479	0.0205173
KRT6A	-6.8453	0.000117532	TLL1	-4.771	4.48991e-79	SOX21	-4.7021	7.55133e-07	TUSC1	-6.0079	0.00252271	SULT4A1	-4.2785	0.00426676	LINC01269	-4.7606	0.000742537
IL1RL1	-6.8429	0.000121399	SCARNA23	-4.7409	0.0264571	PEG10	-4.6931	<1E-324	SIRPG	-6.0037	0.000307871	WNT11	-4.2504	0.00669515	CCDC152	-4.745	0.02582
RNF183	-6.7703	3.64938e-05	EPHA7	-4.5092	0.00391366	SLFN12L	-4.6262	0.0260932	ZNF879	-5.9798	0.00292369	KRT17	-4.2228	1.02026e-17	COL17A1	-4.6893	4.10797e-72
SLC9A2	-6.7682	0.000172038	LINC01510	-4.4403	0.00027821	EYA1	-4.608	3.57782e-18	CNTN1	-5.9711	0.000358228	CLDN11	-4.1395	0.00741307	CARD16	-4.6391	0.0316548
PID1	-6.7652	0.000167996	ERBB4	-4.417	0.0404514	ZSWIM5	-4.6034	3.13883e-09	MEIS1	-5.9373	7.99026e-07	VTCN1	-4.1314	0.00742223	SMEK3P	-4.613	7.8004e-08
TDRD9	-6.752	0.000160191	KRT16P1	-4.4065	2.93959e-235	VARS	-4.5957	1.29564e-09	KCNN3	-5.9286	0.00311117	NRK	-4.1217	0.00928429	AGR2	-4.5627	6.37888e-35
SPRR2D	-6.6697	0.00022046	DEFB4A	-4.3538	8.67377e-41	CNTNAP2	-4.5706	0.0249163	ADAMTS1	-5.9286	0.00311117	RBP1	-4.0942	8.39073e-16	GGT6	-4.5193	0.0409848
GSPT2	-6.6325	0.000250467	SNORA12	-4.3028	0.0449817	SSTR2	-4.5075	0.0297791	PLCXD3	-5.8449	0.0039496	CEACAM6	-4.076	<1E-324	PLEKHS1	-4.4684	0.000157887
ST6GALNAC1	-6.6273	8.89233e-09	KLHL13	-4.3024	0.00065544	FSTL4	-4.4746	0.0306605	POF1B	-5.8449	0.0039496	SPRR3	-4.0556	0.0127399	S100A4	-4.3361	6.27752e-36
TMPRSS11E	-6.6255	8.84132e-09	DOCK11	-4.2683	6.44129e-11	FGF1	-4.4446	2.16282e-08	ZC4H2	-5.8436	0.00428443	NYAP2	-4.0325	0.0128886	PTGS1	-4.3239	1.97015e-05
KCNF1	-6.6209	0.00028932	ABCC2	-4.2323	5.57072e-171	LOC101927318	-4.403	0.0352824	INPP5D	-5.8295	0.00444148	VILL	-3.9824	2.95686e-08	VCX3B	-4.2775	0.00568187
RTL1	-6.6029	0.000278918	SOX21-AS1	-4.2232	9.14729e-08	ZNF502	-4.3997	0.00676922	TRIB2	-5.7934	2.69316e-36	PCDHAC2	-3.9745	2.61194e-06	KRT4	-4.2614	0.00566931
LGALS12	-6.5823	0.000327891	KRT16P3	-4.1555	3.5165e-52	SNORA75	-4.272	0.0477022	KCNH5	-5.7543	0.00531312	LOC646214	-3.95	0.000243528	LINC01133	-4.1972	1.45943e-13
IVL	-6.5793	0.000344548	AGMAT	-4.078	3.77941e-17	LINC01094	-4.2458	0.00412343	GALR2	-5.7334	0.000735944	PALMD	-3.902	0.0183878	GALNT5	-4.1333	8.20449e-09
LRCH2	-6.5792	1.44544e-12	RNF183	-4.0488	3.47139e-10	IGF1	-4.1909	3.78117e-05	NLGN4X	-5.6909	0.000836802	GLB1L2	-3.8992	3.14694e-50	SMIM10	-4.0721	0.0105164
FGF1	-6.5255	8.38981e-05	LOC101927160	-3.9057	0.0293031	LPCAT2	-4.1349	0.00614696	COL13A1	-5.6742	0.000911993	ESX1	-3.8631	0.0173618	DKFZp434J0226	-3.9323	0.00210039
UBXN10	-6.5114	0.000385908	SLC34A2	-3.8484	0.000154693	ZNF483	-4.1196	2.17174e-10	TH	-5.6621	0.000990318	CCDC152	-3.8268	0.0236848	CDHR4	-3.9273	0.0155703
PRRX2	-6.5083	0.000395904	ARL10	-3.8231	0.00511829	RGS7	-4.1139	1.1407e-06	HTR2C	-5.6595	0.00683296	VSIG2	-3.7989	7.68673e-07	PRR15L	-3.8862	0.000399874
WDR13	-6.4842	1.99384e-08	EFR3B	-3.8194	1.27115e-08	GSPT2	-4.1098	0.000653074	ZNF471	-5.6402	0.00719586	CA2	-3.7906	2.25279e-09	PALMD	-3.8183	0.0211926
NDNF	-6.4697	0.000446852	EML1	-3.8161	1.06985e-05	TERC	-3.9863	2.52161e-05	KCNV1	-5.6007	0.00826317	BCAS1	-3.7128	0.0270999	GLB1L2	-3.7752	4.03354e-47
PRODH	-6.4508	1.32621e-07	SPRR1B	-3.7944	1.53294e-28	KLHL4	-3.944	0.00149513	KCNQ3	-5.6007	0.00826317	LINC01537	-3.7121	0.00679211	TFF1	-3.7345	0.000155646
RNASE1	-6.4235	0.000528922	POF1B	-3.7858	8.13354e-23	XRCC6BP1	-3.9325	0.0229295	AR	-5.5825	5.66782e-06	CYP4F12	-3.6414	0.00688969	LY6D	-3.6358	1.14256e-100
KIF25	-6.3655	0.000712472	TSPAN8	-3.7556	1.62346e-12	PMFBP1	-3.8793	1.03069e-05	MUC5AC	-5.5804	0.00901487	SPANXD	-3.5955	0.036687	TRBC2	-3.5772	0.0409848
AIM2	-6.344	0.000713316	DNAJC12	-3.7543	5.54908e-13	DEPDC1-AS1	-3.8632	0.000529693	TCF4	-5.5785	0.00855427	KBTBD12	-3.5779	0.0398958	C19orf84	-3.5688	0.0410824
LOC101927727	-6.2754	0.000913608	LOC284578	-3.7381	0.00738267	BACE2	-3.8361	7.64102e-11	HLA-DQB1	-5.4924	0.00163938	LHX9	-3.55	0.0411938	CCRL2	-3.5354	0.0110119
THBD	-6.235	3.96648e-11	SLCO5A1	-3.7074	2.03888e-19	VTRNA1-3	-3.8281	1.26521e-05	CYP2E1	-5.4688	0.0118543	LUZP2	-3.4191	0.0147681	LOC105377622	-3.5201	0.0135293
RGS7	-6.2004	0.00024643	EOMES	-3.706	0.0137739	ZNF365	-3.7411	0.0195146	LINC01194	-5.4688	0.0118543	MFAP5	-3.4118	1.24433e-45	SLC15A2	-3.5147	0.00277335
LINC00925	-6.1831	0.00119825	ZNF704	-3.6631	2.45222e-09	DIO2	-3.7411	0.0195146	KCTD12	-5.4467	0.0123472	RARRES1	-3.3491	1.32978e-08	CES1	-3.4963	3.18532e-07
EPHA7	-6.1346	0.00142168	CMPK2	-3.6169	0.00333229	HYDIN	-3.7342	2.8914e-05	MTMR8	-5.4015	0.0138958	OR51B5	-3.2933	0.0241402	VTCN1	-3.4961	0.0124286
DNER	-6.1204	0.000318261	C1orf61	-3.6115	0.0353666	ID4	-3.7331	4.82002e-14	RTP4	-5.3783	0.0150021	AGR2	-3.2925	1.66687e-31	RGMA	-3.4119	0.00160513
LPCAT2	-6.0802	0.00171642	SPAG6	-3.587	0.0437884	APLN	-3.702	0.00515996	AQP5	-5.3524	0.0157071	KRT4	-3.2898	0.00760095	IL1RN	-3.3701	1.26172e-11
GBA	-6.0695	0.000371742	VSIG1	-3.5691	6.91689e-29	SNORD14E	-3.6941	0.00125384	GALNT14	-5.3505	5.83355e-10	GALNT5	-3.2831	2.84054e-08	FLRT3	-3.3681	0.00740159
SIRPB2	-6.0677	0.00176112	CEACAM5	-3.5595	1.83219e-24	LMO3	-3.6836	1.5794e-13	TMEM176B	-5.3285	0.0166613	LSAMP-AS1	-3.2783	0.0315091	PDE1C	-3.3583	8.62175e-10
CSF2	-6.0674	3.69733e-07	MUC4	-3.545	2.71417e-06	LOC100128317	-3.6798	1.58269e-32	KRT6B	-5.3244	3.00155e-05	GDA	-3.2709	9.84709e-176	LOC100130476	-3.3527	0.0210973
KRT78	-6.0549	0.00198627	FMO5	-3.5372	3.82371e-17	KRT4	-3.6671	1.08324e-35	LOC729966	-5.193	4.41814e-07	TENM2	-3.2591	0.0281894	HRASLS2	-3.2727	2.7713e-06
HAGLROS	-6.0549	0.00198627	ZFYVE28	-3.5277	0.00012024	RTL1	-3.6667	0.0011274	SMIM10	-5.127	0.00498191	SESN3	-3.2297	0.0298419	LGR6	-3.2521	3.81317e-09
PLEKHS1	-6.0458	0.000400704	FRMD3	-3.5033	9.95765e-16	IVL	-3.636	0.00162969	MAP2K6	-5.1034	0.000113022	SLAMF7	-3.2065	1.38689e-05	RBP1	-3.2497	1.82095e-13
NTN1	-6.0026	3.48034e-16	SESN3	-3.4267	2.03241e-22	NR2F1	-3.6044	3.45852e-20	RNF144A	-5.0618	0.00610574	PARM1	-3.1884	0.00159231	LGALS9B	-3.2385	1.46621e-06
IFITM3	-5.9795	1.22939e-79	ANGPTL4	-3.3666	1.62954e-10	PRICKLE1	-3.5978	1.46462e-36	PDE2A	-5.0609	1.38972e-19	RGMA	-3.1817	0.0015151	S100A5	-3.2383	1.78684e-06
SLITRK6	-5.9768	0.000504183	IL1RL1	-3.3584	0.000496055	LONRF2	-3.5769	9.03598e-05	EPHA6	-5.0515	0.00588632	LY6D	-3.1662	1.93499e-98	TMEM163	-3.2172	0.000131825
PIK3R5	-5.9651	0.00254583	ST6GALNAC1	-3.3426	9.49877e-14	SLCO5A1	-3.5571	1.63963e-17	DUSP6	-5.0396	3.30354e-25	DCP1B	-3.1449	3.63141e-09	OR51B5	-3.2149	0.0346564
SLCO5A1	-5.9113	1.2426e-12	COL27A1	-3.3248	2.85746e-10	RNF128	-3.5422	0.00015944	VWA5A	-5.0205	0.00680863	EPHA7	-3.1206	0.000257849	MUC4	-3.214	0.00424458
BCHE	-5.8943	0.00306287	IGF1	-3.3063	0.00010613	PKI55	-3.5364	6.28115e-10	FOXJ1	-5.0103	5.46229e-29	LOC645553	-3.0755	4.72039e-10	LSAMP-AS1	-3.2	0.0388504
FAM83A-AS1	-5.8943	0.00306287	CASC19	-3.3005	0.000338878	HOPX	-3.5329	0.000199627	LOC646214	-5.0091	0.000165477	TMTC1	-3.0629	1.43007e-13	ZMYND10	-3.1995	0.0131064
TGM5	-5.8794	0.000704416	LRCH2	-3.2843	2.3012e-20	WDR13	-3.4009	3.1057e-13	ZSCAN18	-5.0046	1.15585e-54	UNC5B	-3.0409	1.39431e-05	DMBT1	-3.188	2.6782e-08
CLIC2	-5.851	1.12757e-06	NDNF	-3.2532	0.00295535	HGF	-3.3904	4.348e-25	SPRR3	-4.9912	0.00692383	NPTX1	-3.0238	4.14701e-41	HPGD	-3.1785	8.81353e-05
ST8SIA4	-5.8447	5.66233e-09	OAS2	-3.2476	4.18654e-30	SNORD14C	-3.3025	0.000725948	INSR	-4.9833	0.00658064	LINC01269	-3.0203	0.00162538	AXDND1	-3.1365	0.0153854
FAM83A	-5.8319	7.68437e-64	CSF2	-3.2451	1.13728e-09	BAAT	-3.2987	0.023752	IL12RB1	-4.9599	0.0442	KCNK2	-2.9679	0.0260646	CALML5	-3.1298	0.00216816
SERPINB7	-5.8249	0.00376992	TTLL7	-3.2403	0.000105861	EDNRA	-3.2784	7.70339e-12	NOV	-4.9485	0.00759718	CRNDE	-2.9558	0.00042183	FCGBP	-3.1144	3.89014e-05
AQP5	-5.824	0.000801227	LOC100130476	-3.218	2.77754e-14	ADAMTS6	-3.2709	1.94342e-06	MAOB	-4.83	0.000238232	PLEKHS1	-2.9357	0.000508267	PCDHAC2	-3.0568	2.76199e-05
LOC105369146	-5.8199	0.00380675	EPHA1-AS1	-3.1903	0.000129363	HLA-DRB5	-3.2597	0.00115723	SPRY4	-4.8141	2.08776e-20	SOX6	-2.9221	0.0295606	GNGT2	-3.0267	8.97743e-23
CLDN10-AS1	-5.8167	0.000806361	CCAT1	-3.1835	1.0225e-27	CAPN3	-3.2436	0.00838137	HPGD	-4.8129	7.12748e-06	AXDND1	-2.9123	0.0219594	TSPAN1	-3.0097	2.37505e-60
LAYN	-5.8149	0.00389651	RSAD2	-3.1706	0.0224604	SPRR3	-3.2434	0.000109667	CCK	-4.7448	1.03433e-05	S100A2	-2.881	3.94417e-88	LGALS9	-3.0065	2.92628e-05
SFTPA1	-5.8048	0.00422262	ZNF454	-3.1208	0.000163955	KCNQ5-IT1	-3.2429	5.34981e-05	ACOX2	-4.6761	4.35308e-07	ESPN	-2.838	1.82161e-14	NEFH	-3.0053	1.07964e-39
LINC01207	-5.752	0.00465918	FAM156B	-3.1083	0.0129576	RDH5	-3.2404	0.0243274	S100P	-4.5905	9.3895e-139	OXCT1	-2.8337	5.51059e-82	LY96	-2.9916	0.000707902
SYNE3	-5.7468	0.00474279	AQP3	-3.0787	2.4637e-35	NID2	-3.2125	0.00368237	PLLP	-4.4862	0.00119296	LGR6	-2.8205	3.58137e-08	SUSD2	-2.9876	5.90033e-06
KRT16P2	-5.726	4.54986e-09	RGS7	-3.013	7.69477e-06	COL12A1	-3.1923	0.00132891	NFE4	-4.3649	6.4729e-06	FAM133A	-2.8151	4.14007e-13	NYAP2	-2.9588	0.0305204
CPA4	-5.6974	0.00601071	TEX40	-2.9724	6.1206e-10	NEXN-AS1	-3.145	0.000344632	LGALS9C	-4.3465	0.0350096	MME	-2.8147	0.0111473	TMPRSS4	-2.9523	3.50459e-23
GPA33	-5.6697	0.00599055	CRYM	-2.943	0.0261119	CSF1R	-3.112	3.54594e-08	KRT13	-4.3005	<1E-324	SCN9A	-2.8102	0.000208089	EFCAB1	-2.9363	0.00243983
KRT16P1	-5.6612	2.09197e-202	COL17A1	-2.9418	2.37023e-101	U2AF1	-3.1037	0.00298417	CLEC12A	-4.2738	0.0359267	PLXNA4	-2.8028	0.000699458	ILDR1	-2.9328	1.10156e-05
LONRF2	-5.6598	0.00129206	RERG	-2.9253	1.35324e-10	MPP1	-3.0895	2.52165e-51	P2RY1	-4.2713	0.000179556	PDE2A	-2.8017	1.12114e-15	S100P	-2.8762	8.95662e-07
SEMA3G	-5.6	0.00724922	SFTPB	-2.9073	0.0214204	FBN2	-3.0782	0.0025712	TMEM163	-4.2656	1.35174e-05	TCEA3	-2.768	0.00330135	WFDC3	-2.8414	6.51822e-05
LOC105373957	-5.5942	0.00739591	FBP1	-2.8985	0.000361555	PCDHA12	-3.0644	5.10251e-08	ZNF730	-4.2334	0.00025494	SYT8	-2.7284	2.05291e-05	S100A2	-2.8378	3.19246e-72
SLFN12L	-5.5639	0.0102245	ZNF439	-2.861	0.0290288	RAB9B	-3.0551	0.0446136	NWD1	-4.1693	1.66224e-12	WDR86-AS1	-2.7281	0.00373835	EFHB	-2.818	0.0424424
RNF43	-5.5575	3.48169e-18	RPS17	-2.8546	1.28548e-10	UNC5C	-3.0432	9.70471e-05	SH3PXD2A-AS1	-4.1545	2.41397e-10	WDR72	-2.7201	9.03493e-06	CA9	-2.787	2.5078e-05
ADRB2	-5.556	1.31645e-20	FAM27B	-2.8534	7.54765e-05	ANKRD1	-3.0157	6.19393e-12	ZNF878	-4.1494	0.00438511	KLK7	-2.7024	6.01484e-92	KRT6B	-2.7756	0.000469405
DNALI1	-5.5332	6.48025e-06	FCMR	-2.8454	0.00681328	RP1	-3.0126	3.42121e-08	WDR86-AS1	-4.1241	0.0004088	CD24	-2.702	8.06168e-113	TRIM29	-2.7712	4.83766e-122
ENPP3	-5.5207	0.00905692	VARS	-2.8347	1.81376e-06	NRG1	-3.0007	1.31734e-61	SPANXA1	-4.1213	7.99406e-05	PCSK5	-2.7005	3.80927e-12	C3	-2.7573	4.54968e-58
WNT7A	-5.5054	0.00200978	IFI6	-2.8339	5.62293e-17	SCARNA18	-2.999	0.0480207	ST3GAL5	-4.0831	5.74665e-07	TMEM163	-2.7	0.000383001	HVCN1	-2.7544	0.00109453
LOC101927160	-5.502	0.00984009	PTPRK	-2.8229	0.00316289	CRNDE	-2.9893	7.57184e-05	SIRPB1	-4.0809	8.55202e-11	LINC01021	-2.6943	5.69669e-05	SLC37A2	-2.7477	1.15284e-25
HGF	-5.5015	4.4178e-20	OASL	-2.7872	5.83488e-05	RAB7B	-2.9633	0.000406365	FAM133A	-4.038	2.07417e-17	RSPH1	-2.6788	4.12078e-05	PKIB	-2.743	1.42184e-12
NKX1-2	-5.4976	6.43843e-13	CNTN1	-2.7844	3.78485e-41	BCHE	-2.959	0.0246105	TSPAN1	-4.006	7.14567e-84	CYBB	-2.6782	0.010705	PROX2	-2.7232	5.96338e-08
PHACTR3	-5.4722	0.00223963	MAOA	-2.7811	0.0436741	DANCR	-2.9174	1.89478e-43	CHST6	-3.9557	2.88993e-12	CYP27C1	-2.6706	5.45838e-06	SEMA3B	-2.7189	2.33894e-31
SDPR	-5.453	2.3668e-10	FAM189A2	-2.7464	0.00145327	FGFBP1	-2.9129	4.07739e-53	C3	-3.9368	1.74303e-84	AFP	-2.6584	0.000311371	KRT17	-2.7093	2.55368e-12
LCK	-5.4505	1.00599e-05	CFH	-2.7412	3.25491e-51	FAM27B	-2.9053	8.13113e-05	SOX7	-3.8988	7.98008e-48	A2ML1	-2.5873	1.60993e-38	RARRES1	-2.6881	3.29548e-07
ECEL1P2	-5.4169	0.0122018	SDC2	-2.7221	2.43761e-12	CELF2	-2.9041	1.88441e-41	PECAM1	-3.87	1.51886e-08	TSPAN8	-2.581	0.0145513	ESPN	-2.6804	9.62158e-13
FSTL4	-5.4169	0.0122018	CLIC2	-2.7203	1.70932e-07	LINC00704	-2.8984	7.90597e-17	SLFN5	-3.8557	1.06884e-20	EFNB1	-2.5558	7.73503e-48	LOC101929748	-2.6735	0.0217633
MYO3B	-5.4136	0.00261219	BCHE	-2.6919	0.0354236	FGF13	-2.8951	8.28083e-22	S100A4	-3.844	3.91103e-127	AMN	-2.5482	0.000135165	SULT4A1	-2.6646	0.0225416
TRIM55	-5.3791	9.46157e-48	BST2	-2.6868	6.45236e-82	SERPINB7	-2.8851	0.0290766	COL17A1	-3.8289	1.16939e-69	EPHA4	-2.5328	3.31468e-17	ANK1	-2.6636	0.00237191
ELDR	-5.3711	0.00294364	SMN2	-2.6853	0.0255134	CYR61	-2.8772	7.92761e-208	EREG	-3.7937	0.0038081	CNKSR2	-2.52	0.00396966	PSCA	-2.6611	2.2079e-44
EDNRA	-5.3626	4.84233e-10	ACMSD	-2.6839	0.00487201	SLAMF7	-2.8721	1.24258e-38	PEG10	-3.7875	4.65423e-84	FAM49A	-2.5164	0.000501768	CASP14	-2.6552	0.000416866
SMN2	-5.3616	4.38743e-07	DYNC1I1	-2.6444	0.0074985	LOC101927391	-2.8586	8.22196e-14	LOC101929748	-3.7528	0.00280977	TNNI2	-2.5104	0.00159787	FOLR1	-2.6405	0.0142593
KISS1R	-5.3475	0.014636	MYB	-2.6321	5.38393e-18	LINC00643	-2.854	0.00195748	SIRPG-AS1	-3.7272	0.0226464	WDR78	-2.4976	0.000255267	PCSK5	-2.6273	1.19028e-11
TNIP3	-5.3405	0.0146288	NEO1	-2.6305	1.96565e-12	ATP8A1	-2.8406	3.38586e-07	TCN1	-3.7106	0.00053949	SGCB	-2.4875	0.00029654	CAPS	-2.6035	7.83329e-13
HLA-DRB5	-5.3372	0.00325848	AOC1	-2.6188	5.97851e-05	KCNMA1	-2.8279	0.00924351	AREG	-3.691	3.87439e-09	KL	-2.4859	0.00573159	TMEM27	-2.5832	0.00036872
GNGT2	-5.3335	0.0148333	STOM	-2.5841	7.59828e-80	ELOVL4	-2.8276	0.0374856	FBP1	-3.6363	6.64038e-36	PKIB	-2.4858	1.14704e-11	PLB1	-2.5581	0.000608477
PCDHA10	-5.3335	0.0148333	VSTM2L	-2.5761	0.000307731	SNORD101	-2.8202	0.0202394	PVRL3	-3.6275	3.28845e-25	CDH23	-2.4739	9.71271e-10	FYB	-2.4884	2.41009e-11
ABCA13	-5.3297	0.00339955	RIMKLB	-2.5577	3.09172e-51	CYB5A	-2.8184	1.52775e-61	ARMC3	-3.6109	1.82969e-06	SPEF2	-2.4689	4.02585e-12	PAG1	-2.464	8.14043e-08
LANCL2	-5.3262	<1E-324	DDN	-2.5555	1.85018e-08	CAV1	-2.8175	1.58006e-188	PGF	-3.5896	8.68466e-14	MEIS1	-2.4639	2.23232e-05	MUC16	-2.4326	8.3774e-51
NKX2-1-AS1	-5.3141	1.31231e-07	AQP5	-2.5526	0.000490935	MAOA	-2.8016	0.0421266	FHL1	-3.5372	0.00620376	NPR3	-2.4567	1.2736e-18	RPS6KL1	-2.4175	0.000167899
KRT16P3	-5.2559	6.49631e-36	RASGEF1A	-2.5398	1.733e-05	LINC00842	-2.8001	0.0197198	KCNQ5	-3.5222	0.0105359	EFCAB1	-2.4523	0.00596589	SNCG	-2.4114	2.48516e-27
LOC100130476	-5.2327	1.56161e-11	KRT4	-2.5342	4.60408e-23	PRR22	-2.7998	0.0204913	ADGRV1	-3.5097	0.00815516	VAMP7	-2.4424	3.56395e-10	NMB	-2.3915	2.95614e-43
SLC2A9	-5.2311	0.00429018	LOC101926966	-2.521	0.0134281	SPRR1B	-2.7717	1.56686e-19	VIM	-3.5064	6.79162e-27	IGFBP2	-2.4389	1.84935e-61	CELSR3	-2.3827	3.67147e-14
CEACAM5	-5.1773	1.07064e-18	APOBEC1	-2.4897	0.00933257	PCDHGA11	-2.7693	0.000229898	KRT6A	-3.4506	6.15844e-98	LYPD1	-2.4254	2.5508e-07	TMTC1	-2.3696	3.24275e-10
SPRR1A	-5.174	0.005433	ANO1	-2.4864	0.0143843	MIR31HG	-2.7316	1.75116e-06	FAM83A	-3.4391	7.57259e-63	CAPS	-2.4075	1.62485e-12	MEIG1	-2.3687	0.0458953
WDR87	-5.174	0.005433	SFTA1P	-2.4783	8.20729e-14	LOC100507437	-2.7164	0.0140168	SOX9-AS1	-3.4142	0.00975777	NAALADL2	-2.4055	8.31898e-06	CALHM3	-2.3178	7.43194e-07
HMOX2	-5.1589	0.025808	FAM20A	-2.4471	2.2546e-06	ABCF1	-2.707	0.00686386	LINC01559	-3.3719	0.000896098	SIMC1	-2.4014	1.82305e-09	FOXCUT	-2.2928	0.0264034
FBN2	-5.156	0.00518266	CEACAM6	-2.4395	9.39704e-66	CCNT2-AS1	-2.6984	0.0161498	ZNF354C	-3.3673	5.54521e-16	TP63	-2.397	8.83646e-06	LINC00601	-2.2911	6.08138e-06
SEC61G	-5.1446	<1E-324	LOC644554	-2.4076	3.72848e-05	ADH6	-2.6971	0.0324183	CAPN8	-3.3639	9.31053e-34	FAM105A	-2.3754	9.31912e-12	TH	-2.278	0.0182356
ZBTB8B	-5.1346	0.0243152	SERPINE2	-2.393	3.66074e-09	FAM189A2	-2.6873	0.00154775	GADD45G	-3.322	0.00129425	LINC00239	-2.3699	0.00290185	MYO15B	-2.2779	6.85555e-06
RNASE7	-5.1346	0.0243152	PKIA	-2.3926	1.40434e-11	RASGRF2	-2.6768	1.46536e-32	GRIN1	-3.3191	0.00174409	PAG1	-2.3679	1.34394e-07	AVPR2	-2.263	0.00121597
CHI3L1	-5.1265	0.0246942	COL4A6	-2.389	0.000341484	CLIC2	-2.6535	5.6162e-07	TOX2	-3.319	3.04773e-18	HTRA1	-2.3623	8.58474e-31	NFE4	-2.2564	0.00139747
KCNMA1	-5.1198	0.00575283	KRT6A	-2.388	0.00518203	FGFR2	-2.6518	0.0058729	KYNU	-3.3066	1.81485e-71	FYB	-2.3501	2.98164e-11	CXCR4	-2.2494	0.0185839
LOC105378510	-5.1102	0.0268371	TSPAN12	-2.3327	2.33369e-13	NEXN	-2.6417	1.24668e-63	SLC26A9	-3.2916	0.0160154	THSD7A	-2.3421	0.006264	EFNB1	-2.2419	1.7849e-37
RGCC	-5.0645	7.98585e-05	DDC	-2.3201	4.91926e-10	RBMS3	-2.6362	2.72719e-17	LGALS9B	-3.285	3.68397e-07	EREG	-2.32	0.0335311	KLK7	-2.2364	1.25317e-58
ABCG2	-5.0376	9.69168e-12	SDR16C5	-2.3157	0.00226226	ACP5	-2.6331	6.67795e-06	SMEK3P	-3.2804	1.3864e-07	FAM167A	-2.3161	1.22093e-06	GNE	-2.2075	1.75864e-19
HAS2	-5.0325	0.0318906	RBM24	-2.3147	0.0292762	SNORD14D	-2.6299	0.00610949	FAM83A-AS1	-3.2777	0.0186825	SMIM10	-2.3151	0.0468665	NPR3	-2.2062	2.30322e-15
LINC01419	-5.0151	0.0318374	PPP1R14D	-2.312	0.01098	RASSF10	-2.6188	2.89124e-09	LSAMP-AS1	-3.2483	0.0196888	GBP2	-2.3092	0.00139374	CSTA	-2.1997	1.54821e-14
OTOGL	-5.0063	0.0326662	CYP26A1	-2.2806	0.00307911	MAN1A1	-2.6171	0.0225566	TGM2	-3.2458	7.97932e-257	PROX2	-2.2937	8.16967e-07	HCAR1	-2.1972	0.000481715
PCDHA9	-5.0063	0.0326662	LINC01508	-2.2789	1.5548e-18	NME5	-2.5941	1.21903e-05	MUC4	-3.229	0.00217126	DNAH7	-2.2767	0.00753012	CRIP1	-2.1965	3.23867e-38
ANO1	-4.9924	0.00798888	CSPG5	-2.2739	0.00204095	ZNF655	-2.5763	7.77866e-08	PDE9A	-3.2195	4.30006e-07	TMPRSS4	-2.2706	6.51342e-18	WDR72	-2.1716	0.000165955
SLCO2A1	-4.9832	6.52058e-48	FGFBP1	-2.2535	1.4156e-38	AMOT	-2.5744	1.56609e-12	ABCA13	-3.2106	0.0234111	FOXJ1	-2.2582	1.50039e-16	SIRPG	-2.165	0.00744178
CKMT1B	-4.9791	0.04008	ACSBG2	-2.2488	0.0231748	LOC102724927	-2.5722	0.00888616	SELENBP1	-3.2092	3.55945e-08	SVEP1	-2.2568	2.54545e-08	LOC101929613	-2.1628	2.07841e-07
MIR100HG	-4.9202	8.74229e-52	SHC3	-2.2294	1.78296e-17	LOC102724434	-2.5591	0.0056501	CALML5	-3.2031	0.000897003	SPTLC3	-2.2551	4.85982e-09	CA12	-2.1543	9.44175e-10
F5	-4.92	1.14512e-16	LONRF2	-2.2263	0.00361484	HBEGF	-2.5525	7.7293e-10	AQP1	-3.1834	2.25989e-07	TGFB3	-2.2387	0.000521436	RSPH1	-2.1476	0.000587481
ST8SIA6	-4.9134	0.0427063	PGM5P2	-2.2236	4.40606e-19	DPP9	-2.5474	7.81079e-53	PAG1	-3.1809	1.60944e-10	PLB1	-2.2095	0.00166035	TPRXL	-2.1304	2.92825e-10
MMP13	-4.9061	0.0100856	CNOT3	-2.1943	6.88102e-11	FAM71D	-2.5437	0.0180504	SPRY1	-3.1471	0.00154525	CD200	-2.1961	0.0293615	LINC01121	-2.1275	0.0295798
KRTAP4-1	-4.8848	0.0424641	BCL2A1	-2.1883	8.10117e-10	KBTBD8	-2.5353	2.40233e-06	MYH16	-3.1076	1.15965e-30	SYK	-2.1764	9.69336e-36	ASS1	-2.1256	1.54796e-46
HS3ST5	-4.8848	0.0424641	IFI44L	-2.1817	3.52817e-53	NCOA5	-2.4935	5.24105e-42	CASP14	-3.1067	5.04044e-05	S100A5	-2.173	0.000141639	LY9	-2.1254	0.00142506
STK31	-4.8798	2.84552e-21	HPDL	-2.1665	3.72536e-20	SFTA3	-2.488	1.19659e-33	TLR2	-3.1032	0.0290959	LOC101929748	-2.1694	0.0381657	ENTPD3-AS1	-2.1208	0.0210845
C1QTNF1-AS1	-4.8751	0.0439996	PLEKHH2	-2.1653	4.85825e-06	SCARNA22	-2.485	2.82556e-05	HAS3	-3.0997	1.8908e-10	HIST2H2BE	-2.1619	3.34864e-06	LINC01260	-2.1143	0.045461
LOC375196	-4.8751	0.0439996	TMEM64	-2.1591	2.49118e-45	UHRF1	-2.4803	6.65531e-75	SCG2	-3.0997	1.23706e-06	CASP14	-2.151	0.00197815	ANKRD65	-2.1134	1.74212e-07
LOC100505478	-4.8751	0.0439996	IBSP	-2.1525	0.00329154	TGM5	-2.4773	0.000685374	TRMT61A	-3.0987	8.2109e-53	PRR15L	-2.1459	0.00956504	ALDH3A1	-2.1101	8.24619e-110
LINC00460	-4.842	0.0113609	SDHAP3	-2.1521	5.61505e-19	KLHL13	-2.4743	0.0101235	SLCO4A1	-3.0786	3.05684e-28	ZNF883	-2.1429	4.62391e-06	B3GNT7	-2.1086	2.28821e-06
FAM71D	-4.842	0.0113609	SLC16A5	-2.1417	6.81574e-08	C17orf89	-2.469	5.11535e-41	SH3RF3	-3.0681	2.5651e-20	HMGN5	-2.1387	1.27072e-16	SEMA3F	-2.1025	2.69245e-22
SOD3	-4.8348	0.0116726	DTX3	-2.1326	4.35599e-09	PRR7-AS1	-2.4641	0.0011042	AGR2	-3.063	1.4459e-29	SCEL	-2.1338	2.00438e-24	SORBS2	-2.0867	0.000440896
USP44	-4.7419	0.0144385	KIAA1644	-2.1237	1.12705e-09	NR2F1-AS1	-2.4596	1.10838e-08	LOC101927417	-3.0628	0.0314458	TNFAIP2	-2.1335	7.39244e-96	CASC1	-2.0812	0.00482838
STEAP1B	-4.7396	1.00599e-05	GATM	-2.0934	0.00166806	BEND6	-2.4568	8.02191e-06	UNC5B	-3.0539	6.14962e-06	VASH1	-2.1251	1.01261e-07	RNF224	-2.0671	0.00572174
SESN3	-4.7378	3.83941e-18	LOC105376526	-2.0887	0.000364758	METTL7A	-2.4502	3.03983e-05	SYN2	-3.015	3.6004e-05	FCGBP	-2.103	0.00116508	MYO3B	-2.0651	7.99952e-05
FAM167A	-4.7366	3.32659e-07	PLXNA2	-2.072	0.000135755	CNTN1	-2.4358	7.45654e-33	RGMA	-2.9948	0.00142921	DKFZp434J0226	-2.1008	0.0250541	LINC01355	-2.0597	0.000578038
NKX2-1	-4.692	2.71791e-21	PRUNE2	-2.0691	0.00487201	CLSPN	-2.4328	1.89104e-61	ETV4	-2.9922	5.50957e-74	PIK3CD-AS2	-2.0941	0.0195428	ADGRF5	-2.0538	2.40032e-36
B4GALNT3	-4.6893	4.03589e-38	TDRD9	-2.0689	0.0145627	CD70	-2.4276	0.0284355	KRT78	-2.9732	0.000219633	HHLA3	-2.0842	2.61973e-09	NAALADL2	-2.0492	0.0001203
STEAP1	-4.6439	1.62151e-50	FABP5	-2.0668	1.25854e-39	IBSP	-2.4211	0.00135454	LOC101927787	-2.9726	6.01773e-10	ELF3	-2.0824	1.16131e-54	RNASE1	-2.0388	2.79648e-17
FGFBP1	-4.6406	2.26167e-57	CADPS2	-2.0615	5.89149e-09	MYLK2	-2.4179	0.043375	HSP90AA1	-2.9694	1.23346e-241	FNDC4	-2.0782	0.00508192	ADIRF	-2.0351	8.07565e-19
CADM1	-4.6009	3.66379e-30	LOC101928841	-2.0462	0.0202607	PARD6G	-2.4077	3.02921e-05	S100A5	-2.9612	1.87094e-06	IL1RL2	-2.0774	0.00202692	CFH	-2.0333	0.00051597
AGR2	-4.5981	1.4095e-58	KCNG3	-2.0386	0.0180822	FNTB	-2.4044	4.31703e-05	LRRC26	-2.9605	0.00403108	CCT6B	-2.0693	0.000657626	ITPR1	-2.0284	4.62006e-11
DUSP6	-4.5871	3.27586e-85	LINC00643	-2.0309	0.0151259	VCAN	-2.3856	6.34381e-62	EFHB	-2.9592	0.0282349	MT1E	-2.0621	1.39943e-21	METTL7A	-2.0091	1.44179e-11
XAF1	-4.5824	1.67262e-41	HERC5	-2.0236	1.09519e-08	SNORD50B	-2.3707	0.0325421	MILR1	-2.9534	7.37567e-19	SEMA3F	-2.0615	1.96525e-23	CCK	-1.9855	0.00513826
LOC284578	-4.5783	0.0209743	NEK3	-2.0099	0.0036655	POLR3G	-2.3584	1.61287e-46	CLMP	-2.95	5.50244e-12	PSCA	-2.0553	1.11879e-33	WDR78	-1.9835	0.00164545
IGFBP4	-4.5764	7.61855e-18	AK7	-2.0081	2.21149e-06	CD3EAP	-2.3551	6.80935e-11	PCSK5	-2.9341	5.85618e-14	S100A4	-2.0444	4.53483e-47	ALDH1A1	-1.9796	0.01901
RASGRF2	-4.5662	1.71842e-38	ENKUR	-2.0065	0.0438573	EPB41L4A	-2.3504	5.55402e-17	PANK4	-2.9197	0.00402917	ANKRD9	-2.0435	1.41266e-32	TPPP3	-1.9772	0.0125526
VIPR1	-4.5447	1.39544e-06	IL37	-2.0058	0.0230685	NPR3	-2.3386	0.00662214	APLN	-2.9019	0.0298658	CKB	-2.0401	2.47872e-18	PADI4	-1.9662	2.34578e-05
SFTA3	-4.5126	1.86284e-44	DNAH2	-1.9999	1.32948e-30	PARD6G-AS1	-2.3371	0.000142175	MALL	-2.868	2.37177e-07	S100P	-2.0319	2.29928e-51	IL1R2	-1.9594	1.88375e-08
EGFR	-4.506	<1E-324	SOX2	-1.9802	2.2331e-36	SNORD30	-2.3367	2.37472e-05	LINC00239	-2.8669	0.000492744	FGFR3	-2.028	2.72354e-10	SPANXB1	-1.9481	1.78323e-19
PTGER4	-4.4704	8.12627e-17	RPE65	-1.9786	1.6668e-30	RPS10	-2.335	7.88736e-13	EPHX3	-2.8397	2.31232e-14	SLAIN1	-2.0123	0.0217272	LOC101927318	-1.9447	0.0248456
ZNF439	-4.4675	0.0281693	PLCL2	-1.9641	0.000163195	SNORD17	-2.3293	1.00607e-07	FBXL13	-2.8271	2.84823e-13	B3GNT7	-2.0112	3.65227e-06	CA2	-1.9432	8.94346e-05
EVA1A	-4.4667	3.33559e-20	LRGUK	-1.9601	0.014542	GPATCH4	-2.3282	1.23987e-11	FAM43A	-2.8208	4.23258e-23	NLGN4X	-2.0108	0.0216572	DOCK8	-1.9409	0.00124496
VOPP1	-4.4588	<1E-324	RP1	-1.9577	3.1411e-05	Mar-04	-2.3277	2.88791e-08	MROH6	-2.794	2.21472e-15	ANK1	-2.003	0.0141889	TP63	-1.9311	0.000215682
LOC100996654	-4.4462	7.07384e-05	PMFBP1	-1.9417	0.00330773	FJX1	-2.3252	4.01236e-36	ETV1	-2.7832	5.96355e-10	PPP2R5C	-2.0015	4.00318e-122	PADI1	-1.9309	3.01222e-17
NOSTRIN	-4.4344	0.0290239	CP	-1.9393	0.0252339	DGUOK-AS1	-2.3231	0.00141103	TWIST2	-2.779	1.0371e-06	FRMD3	-1.9881	0.0108368	DNAH7	-1.9205	0.0228167
XRCC6BP1	-4.431	0.0439161	CCDC110	-1.9286	6.86895e-05	NKX2-1-AS1	-2.314	2.34602e-06	GNG11	-2.7384	1.49538e-17	UBXN10	-1.9837	3.33622e-13	EPHX3	-1.9139	3.41335e-08
IL7R	-4.4245	7.05865e-14	LPCAT1	-1.9232	2.34561e-06	AOAH	-2.3118	4.38988e-06	GJB2	-2.7351	1.0077e-11	PKD1P1	-1.9798	0.0485225	PIK3IP1	-1.9123	0.000482533
EGFR-AS1	-4.4237	6.20177e-15	NQO1	-1.9085	5.77638e-75	MRPL1	-2.2937	6.93024e-43	CD200	-2.7351	0.00732554	TMEM27	-1.9719	0.00268462	MAOB	-1.9111	0.0225973
YBX2	-4.4231	2.89864e-22	RRAGD	-1.9055	0.000457199	LOC100506314	-2.2933	2.85425e-11	BARX2	-2.7227	1.39211e-40	TECPR2	-1.9658	4.76647e-29	CRNDE	-1.9098	0.0169344
IGFBP3	-4.4112	3.59874e-198	SPTB	-1.9052	2.8828e-29	SOCS2	-2.2883	7.25291e-24	FOS	-2.6908	2.91817e-13	CDH5	-1.9637	0.00101813	GBP2	-1.9096	0.00802781
SLC28A3	-4.3463	0.00184315	NEB	-1.9051	6.40223e-20	SLC16A9	-2.2883	9.63066e-06	GDAP1	-2.6907	0.00250409	TAGLN	-1.952	0.000109602	IGFBP2	-1.8923	3.85996e-36
LINC01116	-4.3422	0.00201295	SYT2	-1.8948	0.0243677	SFTA1P	-2.2693	4.89711e-12	TNFRSF1B	-2.6885	0.00049525	ST3GAL5	-1.9452	0.00109255	DPYSL3	-1.8882	0.0400739
ELOVL4	-4.3267	0.0368255	HAS3	-1.8839	3.21778e-20	RBFA	-2.2622	1.34946e-36	VCX3B	-2.6791	0.0123159	ERP27	-1.9419	2.9372e-19	LOC105369174	-1.8826	0.0158583
LINC00707	-4.3226	0.0369185	OXTR	-1.8816	5.01268e-21	RRS1	-2.2595	7.17037e-84	GPR3	-2.6467	0.000314581	SORBS2	-1.9381	0.000630858	PELI2	-1.8825	1.14644e-07
MFSD2A	-4.3215	0.0023445	LOC100130238	-1.8796	7.86671e-05	AMIGO2	-2.2578	1.53872e-87	ELFN2	-2.6444	3.32625e-70	HERC2P3	-1.9262	1.70471e-12	SELENBP1	-1.8719	0.00031192
SALL2	-4.3215	0.0364676	FUZ	-1.8788	0.00771035	LOC101928020	-2.2506	0.00313411	STEAP1	-2.637	2.43964e-17	DOCK8	-1.921	0.00154014	GJB4	-1.8699	9.04557e-06
ALDOC	-4.3062	4.86271e-14	IL6R	-1.8768	2.0923e-31	ADAM12	-2.2494	0.0041738	CKB	-2.636	4.37941e-25	GSTZ1	-1.9184	1.72577e-37	DRC1	-1.8652	0.0280035
ZBED2	-4.2992	4.04034e-08	DIAPH2	-1.8718	1.14771e-12	SNAI2	-2.244	2.2154e-09	SRMS	-2.6307	0.00425066	STEAP4	-1.9151	1.66695e-06	ST6GALNAC2	-1.8607	1.40217e-06
MX2	-4.2942	5.91734e-07	LPAR1	-1.8543	6.38922e-08	LYPD1	-2.2418	7.97678e-07	ETV5	-2.6207	1.69661e-62	GRIN1	-1.9065	0.0461454	ARMCX2	-1.8576	0.0146653
VARS	-4.2853	1.20264e-07	TNS4	-1.8536	0.000205643	SOX21-AS1	-2.2247	0.000176874	TP63	-2.6179	1.7079e-06	HRASLS2	-1.8982	0.000938757	TGFB3	-1.8358	0.00440178
RIMKLA	-4.2779	5.14109e-16	HOPX	-1.8507	0.0137739	GLS	-2.2215	2.13916e-89	XRCC3	-2.602	1.46153e-52	OR7E14P	-1.8897	0.000381813	SYT8	-1.8352	0.0024136
LOC100128317	-4.2628	1.4935e-28	NAPSA	-1.8501	8.25232e-40	TGFBI	-2.2213	9.82218e-126	PDE4D	-2.5822	7.17594e-21	PER3	-1.8792	2.96201e-20	GSTZ1	-1.8333	3.73091e-38
HRASLS2	-4.2454	0.0420838	PTGFR	-1.8454	0.0399648	DDX39A	-2.2042	8.31809e-54	PRR15L	-2.568	0.00195191	SLC22A31	-1.866	0.00227078	LCN2	-1.831	2.07929e-56
ZNF365	-4.24	0.0421256	NPM2	-1.8399	0.032127	ISPD	-2.2029	6.36519e-09	ZNF257	-2.5654	5.07168e-05	LOC101927318	-1.8647	0.0289308	YPEL3	-1.8265	2.37446e-11
CYP4B1	-4.2357	0.0422378	EDNRA	-1.834	1.89834e-06	LINC01510	-2.1991	0.0119129	NAPRT	-2.5392	0.00190831	ADAMTS15	-1.8631	2.1527e-05	LOC284825	-1.8227	0.00758965
LINC00704	-4.2174	2.21445e-17	APOOL	-1.8334	4.7528e-12	PCDHGB7	-2.192	0.0114701	PPIEL	-2.5346	0.000809333	KANK4	-1.8597	0.000105276	PIK3CD-AS2	-1.8136	0.0440464
MYB	-4.1997	2.25994e-19	GPX2	-1.8327	0.000593431	ANKRD2	-2.1819	0.0470576	PROX2	-2.5329	1.0653e-07	IGFBP3	-1.851	3.33935e-100	SCEL	-1.8082	2.55368e-12
KCNQ3	-4.1742	1.33283e-99	CNNM1	-1.8283	0.0195724	C9orf84	-2.1816	7.40312e-32	CYSRT1	-2.5232	1.27919e-18	LOC102723854	-1.8455	0.0191818	CD24	-1.7998	9.3069e-48
GLI3	-4.1606	0.0487995	NOVA1	-1.8247	9.6772e-07	AHNAK2	-2.168	3.43262e-72	PADI4	-2.5212	4.87034e-07	USP44	-1.8438	0.0499371	ZBED2	-1.799	4.80488e-32
TNS4	-4.1567	2.48135e-07	CPLX1	-1.823	1.60942e-06	HSPA8	-2.1669	6.98834e-121	FAM222A-AS1	-2.509	0.0107194	NEBL	-1.831	2.14197e-13	FABP6	-1.7948	0.00185666
WNT16	-4.1549	0.0490566	CLDN10-AS1	-1.7929	0.0153498	CFAP44	-2.164	2.44844e-22	TNFAIP2	-2.498	3.6869e-98	LTBP1	-1.831	5.71799e-13	SPTLC3	-1.7944	5.2292e-06
PTHLH	-4.0827	8.23345e-16	OSGIN1	-1.7904	1.86234e-05	SNHG4	-2.1628	8.91031e-12	SOX9	-2.495	4.6683e-54	PRICKLE2	-1.8237	0.00211714	ARHGAP27	-1.7924	0.0394692
VSTM2L	-4.0769	6.6317e-05	ADORA1	-1.7867	3.09812e-06	SLC4A8	-2.1494	2.19918e-08	EYA1	-2.482	1.78027e-05	POT1-AS1	-1.8188	0.0269702	SOD3	-1.791	0.00153197
SLC4A8	-4.0721	5.83325e-12	RAB15	-1.7734	3.08099e-47	NPM1	-2.1442	1.45196e-132	ANO1	-2.4789	1.53765e-104	DMBT1	-1.8153	0.000104235	PECAM1	-1.7692	0.000674002
LOC102724927	-4.0719	0.00510269	MX1	-1.7715	8.88813e-27	LRRIQ1	-2.1301	9.70921e-05	IL20RA	-2.4674	1.42512e-05	FHOD3	-1.8133	4.77896e-17	TNFSF10	-1.7667	1.31568e-05
FBP1	-4.0711	0.00057201	LINC01322	-1.7527	3.38911e-08	ELAC1	-2.127	6.80807e-06	ESX1	-2.4582	0.0494118	TFF1	-1.8133	0.0186516	ELF3	-1.7666	1.07146e-36
NPTX1	-4.0585	6.57592e-10	CD274	-1.7492	1.59306e-22	LOC100507053	-2.1239	2.25792e-06	RAB3A	-2.4358	0.03601	ZBED5-AS1	-1.8109	0.000106375	MUC1	-1.7665	3.39818e-08
SLC22A31	-4.0505	8.14534e-11	LY6K	-1.7434	9.498e-31	FSTL3	-2.12	1.13823e-10	TIMP4	-2.4311	2.04766e-19	SORL1	-1.7997	9.8295e-06	EWSAT1	-1.7654	0.037946
PPP1R3C	-4.045	0.000688566	RTL1	-1.7419	0.0494083	STXBP4	-2.1078	2.37649e-18	PKIB	-2.4201	1.22849e-11	CXCR4	-1.7993	0.0446958	PRICKLE2	-1.7652	0.00426509
RAB7B	-4.0448	0.000556796	SLC2A9	-1.7399	0.0467853	TUBA4A	-2.0899	1.56893e-41	LOC101929613	-2.406	1.19728e-08	RPS6KL1	-1.7925	0.00122678	KLK10	-1.757	1.17342e-13
ZNF655	-4.0304	1.05411e-08	FA2H	-1.7238	1.77413e-17	ROR1	-2.0878	2.65578e-42	RFPL4B	-2.397	0.0258132	C3	-1.7886	1.46383e-34	TNNI3	-1.7562	0.000270448
PEG10	-4.0245	5.85313e-255	TNFRSF9	-1.7155	0.00103829	MYLK	-2.0781	1.23941e-45	FGF19	-2.3861	0.0259536	LCN2	-1.7882	2.60956e-71	SYK	-1.7554	1.61555e-23
COL17A1	-4.0093	2.30693e-115	HDX	-1.7082	9.11671e-06	ANKDD1B	-2.0722	1.11888e-08	DUSP5	-2.3832	3.58772e-16	PPIL6	-1.787	3.66084e-06	ISG15	-1.7454	8.9018e-07
INHBB	-4.006	2.24404e-13	LOC105371921	-1.7046	0.01057	EVI2A	-2.0711	0.00909632	LY6D	-2.3806	3.79924e-63	GGT8P	-1.7852	0.0471617	TNNI2	-1.735	0.0186416
MUC5B	-3.95	3.00764e-17	ASRGL1	-1.6925	1.74665e-18	ADAMTS1	-2.0682	0.0319911	ADORA2B	-2.378	9.18511e-40	SYT12	-1.7806	6.50852e-09	KRT16	-1.7257	2.0324e-11
BCL2A1	-3.9425	1.18262e-13	PLLP	-1.6852	3.81383e-10	STAG3L1	-2.0626	2.64154e-07	CALHM3	-2.3574	3.60319e-07	ETV1	-1.776	8.88857e-06	IL36RN	-1.718	0.0125299
TNC	-3.9358	6.55634e-252	MAP3K15	-1.6833	0.0178123	IPO4	-2.0613	2.0432e-51	PKD1P1	-2.3536	0.018765	PDZK1	-1.7748	0.000423783	FUT2	-1.7178	1.5882e-05
PAK3	-3.9249	3.25185e-08	NMNAT2	-1.6783	1.63147e-15	KIF20A	-2.0598	7.62e-53	IL1RL1	-2.3351	0.00652357	LOC101927787	-1.7689	1.58514e-05	FBXL13	-1.7125	2.16728e-07
BARX2	-3.9024	5.35679e-08	VIL1	-1.675	0.000179023	TMEM64	-2.053	1.33217e-47	LRAT	-2.3275	0.000473574	LINC01279	-1.7684	0.000653469	XYLT1	-1.7062	0.00361141
AKAP12	-3.8769	0.00171647	CD3EAP	-1.6644	4.67776e-07	MYBL1	-2.0466	2.18351e-74	SIRPB2	-2.3259	1.47592e-07	ACP5	-1.7668	0.0166472	UNC5B	-1.7036	0.00529536
NT5E	-3.8706	1.22303e-179	STEAP1	-1.6502	1.66583e-21	CHAC2	-2.0464	3.58595e-23	IL1R2	-2.313	5.27586e-11	ZFYVE21	-1.7654	6.98057e-38	AQP1	-1.6977	0.001047
LBH	-3.8602	0.00172732	PTHLH	-1.6502	4.71235e-07	RBM3	-2.0442	4.81121e-72	PLEKHS1	-2.3027	0.0019696	MLLT3	-1.7569	1.47115e-13	TMEM45B	-1.6951	3.43199e-05
LMO3	-3.8436	5.61518e-11	FREM2	-1.6406	5.13213e-06	FOXN3-AS1	-2.0429	3.78134e-06	ANKRD19P	-2.2928	9.9716e-05	AQP3	-1.7567	1.03238e-07	LRRC6	-1.6945	7.61638e-07
NHSL2	-3.8288	1.10699e-06	RPS6KA6	-1.6393	3.94827e-05	TIMM21	-2.0426	7.99656e-33	CALB2	-2.2889	2.18096e-81	NPC2	-1.7548	7.48972e-95	HPDL	-1.6934	1.37987e-09
RPSAP52	-3.8194	0.000237209	BATF3	-1.6387	5.15763e-08	OXTR	-2.0386	1.52399e-23	AVPR2	-2.2859	0.000632704	C4orf19	-1.7543	8.62349e-06	GATM	-1.6832	7.44094e-08
RAMP1	-3.806	1.09572e-69	CXCL5	-1.6326	2.11359e-27	CCDC86	-2.0283	4.02496e-40	AQP3	-2.2857	4.25877e-11	FBXO4	-1.7518	5.88958e-17	LOC105375355	-1.6755	0.00266563
TP53I11	-3.7948	6.18093e-21	PDLIM2	-1.6263	7.77969e-10	MAP1B	-2.0234	1.66413e-54	ESPN	-2.2727	8.49819e-11	CFAP44	-1.7457	1.9786e-06	AQP3	-1.6722	3.83976e-06
APLN	-3.7911	0.0128941	TMCC1-AS1	-1.6225	0.0119109	LINC00909	-2.023	1.9836e-08	NT5E	-2.2675	3.82407e-68	ZC2HC1C	-1.7392	1.65705e-08	FXYD3	-1.6558	1.50897e-29
COL24A1	-3.7905	0.00244498	LOC100505817	-1.6223	1.85226e-28	PRR16	-2.0141	0.0175556	DPYSL3	-2.2674	0.0109878	FREM2	-1.7389	0.0135736	CORO6	-1.6417	1.39061e-07
FAM43A	-3.7777	8.24387e-05	GAREML	-1.6157	0.014809	PINX1	-2.0092	1.16107e-22	ZNF563	-2.2399	0.0206095	LOC101927811	-1.7355	0.000724883	GSTO2	-1.6393	0.0270051
PTGS2	-3.7771	6.97689e-09	TRNE	-1.6112	0.00319618	FLRT2	-2.0033	1.25928e-05	TMEM171	-2.2395	2.55281e-10	LOC100130899	-1.7342	0.0140032	ALDH1L1	-1.6381	2.04822e-09
KLK10	-3.748	6.23525e-05	S100A2	-1.6045	1.46334e-20	PAK3	-2.0031	1.54033e-05	C5orf46	-2.2288	0.0436584	TSPAN1	-1.727	3.58668e-31	AMN	-1.6362	0.00888269
CD70	-3.731	0.0167855	LOC101928335	-1.5932	0.00117951	TUBB3	-2.0017	1.48853e-53	PLAT	-2.2255	1.07222e-22	LBH	-1.7194	4.82713e-21	GPR1	-1.6329	0.0095834
OR4C6	-3.7281	0.000509175	APOC1	-1.593	1.32248e-08	FADS2	-1.9961	6.97445e-21	FLI1	-2.2254	7.38361e-05	CCDC176	-1.7189	5.19809e-06	Sep-01	-1.6315	0.000746054
LINC01510	-3.6926	0.00310659	TADA2A	-1.5928	6.33738e-06	BAG1	-1.9949	1.51816e-23	LINC00941	-2.2214	1.35573e-09	PTN	-1.717	1.07697e-09	TP53INP1	-1.6294	0.0419817
IL31RA	-3.6814	1.39959e-12	WDR72	-1.5924	0.000656061	HNRNPM	-1.9947	3.47825e-63	KCNJ12	-2.2212	0.000610169	C1QTNF3	-1.7079	0.00757583	MMRN2	-1.6181	7.55482e-05
SFTPA2	-3.6752	0.00356646	PEAR1	-1.586	0.00361318	LMNB1	-1.9925	1.15591e-84	STMN3	-2.2137	3.34576e-22	ADSSL1	-1.7055	0.00534924	TTC9	-1.6153	1.23175e-08
TERT	-3.6528	4.83342e-06	ADRA1B	-1.5823	0.00171961	MAPKAPK3	-1.9913	1.59586e-58	HS3ST1	-2.2073	2.06512e-13	HOXA-AS2	-1.7037	1.13382e-05	CLDND2	-1.6127	0.0277211
SOBP	-3.6475	0.0226191	COL4A5	-1.5819	1.26903e-12	LOC100506606	-1.9889	0.00385287	PTGS1	-2.2037	0.000798941	MARK3	-1.7035	2.65851e-63	LOC101927811	-1.6097	0.000617875
SUSD5	-3.6447	9.30979e-07	SMIM10L2A	-1.5632	0.00715253	CDRT1	-1.9861	0.0313109	EMP1	-2.1967	4.69196e-119	CDKN2C	-1.7017	6.1366e-16	PDZK1	-1.6034	0.00270708
SLC13A3	-3.6157	0.00521704	LUCAT1	-1.563	1.51244e-15	HNRNPAB	-1.9854	1.77e-82	ACTL8	-2.1953	0.000210057	CALML5	-1.6994	0.0452956	OR7E14P	-1.6028	0.00306426
ANXA8L1	-3.5952	0.00021025	WNT10B	-1.5623	0.00340341	PRRC2A	-1.9837	0.0342273	SUSD5	-2.1949	0.00212334	AK4	-1.6966	8.55759e-24	FBXW10	-1.6011	0.00301633
ZNF488	-3.5258	1.51941e-16	CXorf57	-1.5617	0.000354111	LOC105274304	-1.981	0.011579	LOC101927318	-2.1937	0.00792157	RNASE1	-1.6937	8.74687e-12	LINC00514	-1.5996	0.00152866
CYP4F35P	-3.5221	0.0289041	MAMLD1	-1.5575	3.64054e-14	WDR62	-1.9798	1.1966e-17	PCDH1	-2.192	6.09585e-57	MASP2	-1.6848	0.0247614	ABCA12	-1.5967	0.00126886
COL13A1	-3.5175	0.00190195	ABCC3	-1.5453	1.28628e-33	IFNE	-1.9703	0.0449329	P2RX5	-2.1906	3.7595e-06	SERINC2	-1.6699	1.28223e-20	BCL6	-1.596	2.32421e-11
BTBD11	-3.4933	1.62084e-48	ZNF560	-1.5297	0.000293891	PRKCDBP	-1.9654	7.45301e-13	F2RL1	-2.1886	1.12489e-38	MAOB	-1.6639	0.0452706	BFSP1	-1.5794	0.000129387
ACOX2	-3.4894	8.87415e-05	SIPA1L2	-1.529	1.64558e-05	SNORD26	-1.9606	0.000109602	EPB41L4B	-2.1825	5.78959e-14	TRMT61A	-1.6631	4.72095e-24	PTPRG-AS1	-1.5682	0.0178646
FCMR	-3.4859	0.00713225	POLE3	-1.526	1.14456e-30	VPS9D1-AS1	-1.9578	3.01584e-07	SPRY2	-2.1723	5.45709e-13	EYA1	-1.661	0.00218401	LINC00239	-1.5574	0.041513
PLXNA2	-3.4797	5.30572e-06	CX3CL1	-1.5201	4.83499e-11	RCBTB2	-1.9548	0.00894873	HRG	-2.1678	0.0257942	FBN1	-1.6557	0.000333575	CAPN8	-1.5571	1.98705e-11
PLA2G4A	-3.4765	2.55549e-13	SLC16A14	-1.5161	0.000637643	SDR16C5	-1.9525	0.00792933	MPZL2	-2.1612	8.33789e-45	CDRT1	-1.6551	0.00310152	MST1P2	-1.5555	0.0472462
LIPG	-3.4762	5.54831e-26	PLIN2	-1.5158	5.35732e-21	MEX3B	-1.95	0.0055566	PLK3	-2.1544	1.45389e-05	HIST1H2AC	-1.6548	0.000381858	MXRA8	-1.5548	0.000295633
ANK2	-3.4674	0.0375455	C1GALT1C1L	-1.515	0.0278493	UBE2E4P	-1.9478	0.0107918	HMGA2	-2.1518	2.4449e-49	CA9	-1.653	0.00321014	SSX2B	-1.5507	0.00593794
COLCA2	-3.4532	0.0370621	LRIG1	-1.509	0.0446485	LOC101928794	-1.9443	0.000380933	IGFBP2	-2.1475	9.47827e-48	NFE4	-1.6498	0.011309	PPFIBP2	-1.55	0.00741451
VWA2	-3.4499	0.0374404	LOC101927780	-1.507	0.00143051	SETD9	-1.9421	1.62211e-05	NOG	-2.1441	2.07758e-13	VIPAS39	-1.6464	4.55281e-29	CLIC3	-1.5315	0.00312977
PACSIN1	-3.4478	9.03512e-06	CENPP	-1.5031	4.44879e-06	DLEU2	-1.9344	1.81608e-06	C4orf32	-2.1375	1.2989e-07	CDC42BPB	-1.6444	1.62234e-69	LYNX1	-1.5303	0.00320349
TP63	-3.446	5.43184e-10	FLJ32255	-1.5022	5.28737e-08	FHOD3	-1.9327	2.58468e-23	JAG1	-2.134	6.33884e-37	ZBTB47	-1.6437	1.04059e-06	FGFR3	-1.5298	1.28081e-06
FAM174B	-3.4438	0.0383493	SOCS2	-1.4906	1.39321e-12	PDLIM2	-1.9325	4.14811e-12	DUSP4	-2.1329	5.77548e-85	XK	-1.6429	2.14525e-07	SLC5A11	-1.5228	0.0340729
TENM1	-3.4428	0.000479066	TMEM156	-1.4899	5.50214e-24	POLR1E	-1.9312	1.3539e-36	LOC105377622	-2.13	0.0482729	CASC1	-1.6428	0.0174442	EPHA4	-1.5205	3.28405e-08
ERVMER34-1	-3.4423	5.68696e-25	C4orf19	-1.4874	0.00356839	RPSAP52	-1.9305	0.00499414	RASL11A	-2.1221	0.0237334	METTL7A	-1.6421	1.15121e-08	SIX2	-1.5193	8.79481e-10
SOCS2	-3.4415	3.03951e-28	LOC105379260	-1.4852	0.0418819	SLCO2A1	-1.9237	6.91783e-24	PADI1	-2.1204	6.08108e-20	LOC100506603	-1.6411	0.0389277	UBXN10	-1.5175	5.09613e-08
EOMES	-3.4329	0.0363391	FOSL1	-1.4776	6.72328e-23	HIST1H3G	-1.9205	0.0173068	LOC440600	-2.1182	0.0237979	ABCA12	-1.6374	0.0011794	PTPRH	-1.5097	0.00189496
ALG1L	-3.4311	0.0387594	LAMP3	-1.4711	1.52369e-05	SAMD15	-1.9165	6.48534e-05	FAM83E	-2.1167	0.0439124	APOPT1	-1.6335	6.83312e-41	NOXRED1	-1.5074	0.0154113
ADORA1	-3.4303	2.98631e-10	GNG4	-1.4634	2.40606e-09	GINS2	-1.9136	1.47831e-29	SLC27A2	-2.113	1.6768e-09	TTC9	-1.6334	1.61771e-09	TSPAN11	-1.5019	0.0494595
SIPA1L2	-3.4081	5.54839e-12	SMKR1	-1.4565	0.0105256	TMED6	-1.9126	0.0442908	MOK	-2.1108	6.77014e-41	PLCD1	-1.6321	0.000205243	SPANXA1	-1.4998	0.0482799
MAP1LC3C	-3.4013	0.00974131	SNORD26	-1.4504	0.00251208	HMMR	-1.9111	2.4341e-56	FAM86B1	-2.1073	0.0340461	HIST1H2BK	-1.6245	3.01626e-49	S100A6	-1.4979	7.77608e-35
FST	-3.3505	0.0118974	TTLL11	-1.4467	8.62787e-14	PCDHGA1	-1.8938	0.0461204	TMPRSS4	-2.1028	1.13823e-15	L1CAM	-1.6194	5.20998e-40	CDA	-1.4975	6.79174e-13
CHI3L2	-3.3472	0.0122717	TGM5	-1.445	0.0310678	SNORD29	-1.8893	0.0296229	FAM195A	-2.0993	8.97681e-26	SEMA3B	-1.6149	1.20805e-15	APOC1	-1.4965	9.30169e-07
FOSL1	-3.3129	3.55173e-97	KYNU	-1.4438	1.97194e-07	KHSRP	-1.8812	2.14408e-72	SLC47A1	-2.0869	0.000438681	GBP6	-1.6123	0.00259527	NPTX1	-1.4958	2.97398e-14
PKIA	-3.3121	2.58738e-13	KBTBD8	-1.4355	0.00248538	TOX	-1.8799	0.00228958	LOC105373957	-2.0859	0.0197251	HIST1H2BD	-1.6114	1.45306e-07	ALDH6A1	-1.494	1.07211e-14
FAM20A	-3.3094	5.12866e-07	HYDIN	-1.4294	0.0338453	CCNE2	-1.8754	1.71168e-29	CASC8	-2.075	6.99531e-09	LINC01133	-1.609	1.88696e-05	TNFRSF11A	-1.49	9.37468e-05
STK32A	-3.2842	1.51739e-27	SYK	-1.4281	2.33891e-12	RFTN2	-1.8705	0.0395803	SPANXB1	-2.0738	5.0741e-21	RBPMS	-1.6068	0.000506285	LRAT	-1.4883	0.0230055
DPYSL2	-3.2725	1.98343e-09	PPFIA4	-1.4271	3.89624e-05	FOSL1	-1.87	1.09033e-40	SLC37A2	-2.0611	6.95723e-19	BFSP1	-1.6061	5.2919e-05	LGALS3	-1.4842	5.56264e-23
COL12A1	-3.2682	0.00477572	GPATCH4	-1.4199	0.000367129	CHAF1A	-1.8681	1.2524e-31	CNKSR2	-2.0604	0.00947918	PSMG3-AS1	-1.6054	0.000124271	ABHD14A	-1.4772	0.00210039
FMO5	-3.2612	4.46777e-12	FAM43A	-1.4067	0.0183302	DHFR	-1.8663	2.12175e-54	SNCG	-2.0542	3.92763e-21	THEM5	-1.6045	0.00261136	STEAP4	-1.4761	0.000197988
Mar-03	-3.2557	0.00234793	STAG3L1	-1.3954	0.00034673	DKK1	-1.8621	4.99036e-21	DUSP7	-2.0399	6.39514e-18	ASS1	-1.6038	1.54404e-33	HIST1H1C	-1.4737	3.57683e-09
MIR205HG	-3.2485	1.67275e-05	AHNAK2	-1.3952	2.0923e-31	STK32A	-1.8619	1.15357e-16	ITGA6	-2.0378	2.76249e-108	ARHGAP24	-1.603	0.0464732	LOC100129534	-1.4712	0.000149947
VSIG1	-3.2105	2.90708e-19	TCF24	-1.3894	0.00702156	CYFIP2	-1.8595	0.0175794	ZMYND10	-2.0357	0.0456489	GJA5	-1.6	1.32978e-08	FOXJ1	-1.4693	2.51631e-08
IL37	-3.201	0.00619498	TSHZ1	-1.388	1.6979e-05	LRGUK	-1.8584	0.0182135	SPNS2	-2.0263	5.44035e-21	ANKRD65	-1.5974	2.10711e-05	ADGRF4	-1.4638	1.69867e-06
KLK6	-3.1735	6.32799e-18	XAGE1B	-1.3865	0.000763544	DSCC1	-1.8566	3.7458e-22	WDR20	-2.0233	6.55298e-45	GALC	-1.5955	0.0175463	CYSRT1	-1.4636	2.00911e-08
FUT8	-3.1654	1.51088e-79	ID4	-1.3861	0.000114675	CCNB1	-1.8549	2.61137e-72	G0S2	-2.0178	0.00120866	NEK9	-1.5953	1.16131e-54	MAGI2	-1.4603	0.010107
NID1	-3.1545	0.00741134	NDUFAF2	-1.3852	1.55805e-24	TTLL7	-1.8536	0.00958932	C2CD2L	-2.0158	4.11557e-07	KLC1	-1.5951	1.6846e-48	ZBTB47	-1.4602	5.3215e-06
NMNAT2	-3.1499	5.58984e-29	MMP7	-1.3793	0.0269361	TRMT61A	-1.8535	1.66443e-22	LOC102724156	-2.0135	0.0311945	SH3RF3	-1.5928	4.99183e-09	DUSP10	-1.4598	7.33607e-06
AOC1	-3.1332	0.000123162	LOC730338	-1.3786	2.83365e-06	WDR4	-1.8535	1.5414e-19	OR7E14P	-2.0127	0.000129283	FOXN3	-1.5916	0.00202863	ACP5	-1.4547	0.0499896
LCP1	-3.1202	2.70783e-158	GSDMC	-1.3772	0.00417214	MB21D2	-1.8522	9.39031e-22	VIM-AS1	-1.9988	0.0262559	PGF	-1.5887	1.80587e-05	HERC2P3	-1.4528	1.3031e-07
IGFBP1	-3.1166	0.00024643	LINC00342	-1.375	4.43548e-08	ADAT3	-1.851	0.0139705	RPL22L1	-1.9983	1.55308e-53	SNCA	-1.5853	0.000194413	PVRL4	-1.4528	0.0322979
PLCB2	-3.1153	1.67992e-11	LONRF3	-1.3665	4.46484e-10	PRR34-AS1	-1.8508	7.56486e-07	PDK4	-1.9949	0.00792136	LOC100506674	-1.585	0.00653744	FBP1	-1.4527	5.92734e-11
IL20RB	-3.1096	7.24406e-52	ENOX1	-1.3643	0.0438767	NHEJ1	-1.8506	9.55433e-13	SLC5A11	-1.9898	0.00391809	POMT2	-1.5794	3.05615e-38	RNH1	-1.4496	0.00266622
Mar-04	-3.0995	1.07528e-09	HAVCR1	-1.361	3.01687e-17	DDC	-1.8366	1.66291e-07	LCN10	-1.9872	0.0290689	XRCC3	-1.5749	4.69097e-23	KCP	-1.4479	0.000279329
PLAU	-3.0541	1.87701e-128	COL28A1	-1.3574	0.0424354	SDR42E1	-1.8364	0.000334086	LAPTM5	-1.9827	8.7844e-07	HIST1H1C	-1.5718	2.67116e-12	NPC2	-1.4439	1.57242e-43
CABP4	-3.0512	0.00246661	DNAH6	-1.3574	0.0433815	UTP20	-1.8355	3.28202e-59	ACSL5	-1.981	8.0642e-21	IL20RA	-1.5689	0.00346986	STAC	-1.4434	1.02929e-14
SNAI2	-3.049	2.92146e-11	EHD2	-1.3554	9.7711e-18	LOC648987	-1.8349	4.70642e-07	LOC101929206	-1.9747	0.00857842	DYNC1H1	-1.5626	4.03922e-76	RASAL1	-1.4401	1.27458e-05
TNFRSF9	-3.0313	6.03551e-06	LOC152225	-1.3431	3.15055e-05	PCDHA2	-1.8346	0.0115968	BIK	-1.9711	1.55826e-06	LOC102724094	-1.5568	0.0283774	ABCA4	-1.4388	8.95662e-07
CORO1A	-3.0297	2.19363e-09	SNORD30	-1.3395	0.00706751	TRNE	-1.834	0.000311033	AMN	-1.9677	0.00108703	FAM134B	-1.5515	0.000200101	FAM167A	-1.4374	0.00146253
AZGP1	-3.0186	9.51598e-13	F12	-1.3328	0.0318026	DSC2	-1.8335	8.48572e-47	KCNK5	-1.9656	6.96218e-09	ILDR1	-1.5503	0.005851	IFT43	-1.4317	3.02751e-18
ZNF22	-3.0096	1.77087e-20	JAG1	-1.3313	1.60523e-15	DLEU1	-1.833	7.20637e-16	LOC102723854	-1.9626	0.0130431	ZG16B	-1.5498	0.0115691	VIPR1	-1.4301	7.29914e-05
ROS1	-3.0009	0.0469512	ZNF367	-1.3291	6.99513e-19	LRRC26	-1.8309	0.0253864	NRARP	-1.96	1.07144e-19	WDR20	-1.5461	4.34594e-31	IL18	-1.4267	1.96621e-14
IL1A	-2.9976	0.00100199	ARHGDIB	-1.3277	1.74965e-36	AP4S1	-1.8305	1.14015e-18	HERC2P3	-1.9577	1.84252e-12	IFT43	-1.5385	2.69285e-22	ACYP1	-1.423	2.94836e-17
PCDHAC2	-2.9843	4.83873e-06	HAUS7	-1.3253	2.7288e-14	DPYSL3	-1.8304	2.25574e-48	GPD1L	-1.9545	1.90209e-13	ROPN1L	-1.534	0.0190302	OVOL2	-1.4195	1.88609e-06
LOC105371921	-2.9787	0.000483571	BCL2L15	-1.3239	2.55858e-10	ANXA3	-1.8265	3.89193e-58	APOPT1	-1.9537	8.33926e-51	MAMLD1	-1.5323	1.53344e-05	GGT1	-1.4172	0.00506033
INSIG1	-2.9398	2.45091e-97	LOC101929185	-1.3222	0.00160593	SNORD58C	-1.8246	0.0146245	ANKRD22	-1.95	4.31152e-06	CCDC74A	-1.5295	0.0293147	TM7SF2	-1.4144	1.5882e-05
CD274	-2.9324	8.06978e-36	FGF9	-1.3164	0.0286967	GINS4	-1.8217	3.16283e-26	KIAA1755	-1.9473	0.0110615	PDK4	-1.5293	0.0460036	LOC102724428	-1.4129	0.000312533
SFTPB	-2.9213	0.0447577	C6orf52	-1.3139	0.0135381	CDCA7	-1.8192	1.52491e-46	LOC101927746	-1.9426	8.11955e-08	CCNO	-1.5204	0.0341544	PKD1L2	-1.4068	0.0373797
MRPS17	-2.9191	6.11958e-112	LOC100996654	-1.3123	0.0314999	SNORD27	-1.8184	0.0395362	PPP2R5C	-1.9425	1.20373e-98	AMOT	-1.5187	7.94291e-33	GDPD3	-1.4056	5.96266e-07
LAMC2	-2.9107	7.78156e-156	SCML2	-1.3103	2.38225e-06	NIP7	-1.8154	2.47212e-58	NPC2	-1.9356	6.08716e-97	SLC37A2	-1.5152	4.24549e-11	ZC2HC1C	-1.4046	4.15773e-06
CCT6A	-2.8923	2.74989e-152	PTAR1	-1.305	1.25161e-20	ADGRD1	-1.8148	0.00991702	C10orf91	-1.9285	0.0353191	WFDC3	-1.5152	0.0173224	CYP24A1	-1.4026	0.00127394
ADGRG2	-2.8887	6.73917e-05	BIK	-1.305	2.9231e-09	PCDHGB1	-1.8136	0.0406788	UST	-1.9284	1.96024e-05	MMP16	-1.5151	0.0231763	EFHC2	-1.4002	0.027988
RARRES3	-2.8794	2.92124e-64	LOC100505984	-1.3023	0.0277443	FECH	-1.8128	1.83315e-21	RRP9	-1.9273	3.40152e-23	LRRC6	-1.5123	4.34775e-06	MIRLET7BHG	-1.4	0.0409572
DNAJC12	-2.8572	5.7851e-08	OAS3	-1.301	1.48943e-18	TIMM13	-1.8084	1.36542e-36	PLCH1	-1.9217	0.0372024	IRF2BPL	-1.5062	3.65322e-30	REEP6	-1.3965	7.20536e-11
SP8	-2.841	0.0180513	TNC	-1.2985	3.59931e-40	CCRN4L	-1.8081	2.51277e-08	S100A9	-1.9152	0.00890296	RAMP1	-1.501	2.90901e-17	ARHGEF37	-1.39	0.00514017
POLA1	-2.8349	4.82311e-84	RARRES3	-1.2963	4.78554e-22	FAM111B	-1.8051	1.44103e-45	SOX13	-1.9073	8.2899e-33	SPA17	-1.4954	4.13441e-11	CCDC153	-1.3888	0.0162675
SCEL	-2.8226	3.52489e-90	LINC01186	-1.2955	0.0285263	KCNQ5	-1.8044	1.65703e-10	ACSS1	-1.9058	1.55556e-10	Sep-01	-1.4933	0.0015173	FA2H	-1.3871	0.0423919
SEMA3A	-2.7981	8.15041e-68	PIGR	-1.293	0.000403379	NCL	-1.8025	1.96051e-46	LSAMP	-1.9013	0.0105813	GATM	-1.4804	7.40551e-07	PLCD1	-1.3846	0.00187124
IRF8	-2.7902	0.00332309	HECW2	-1.2861	0.00299481	THOP1	-1.801	8.73905e-35	CRNDE	-1.8956	0.00739501	FAHD2B	-1.4778	1.15298e-05	CYP4F3	-1.3773	2.98608e-09
STC1	-2.7841	5.54776e-05	CDCA4	-1.285	8.56944e-21	KRI1	-1.7998	3.65595e-06	TPRN	-1.8899	5.59441e-23	GLUL	-1.4773	1.56738e-51	SYTL1	-1.3759	1.10595e-05
LRP4	-2.779	7.52067e-06	NFIA	-1.2841	2.14387e-09	SNORD28	-1.7996	0.00374159	SLC26A6	-1.8895	4.23869e-07	ALDH6A1	-1.4762	1.52013e-15	CDRT1	-1.3751	0.012724
GALNT18	-2.7739	9.26514e-35	SPATA6	-1.2823	0.00035333	BNC2	-1.7963	3.62721e-09	ANKRD9	-1.88	8.16481e-25	UBXN11	-1.474	2.67116e-12	VASH1	-1.3748	0.000754569
STON2	-2.7626	2.88577e-29	ABCA12	-1.2799	3.95736e-18	OSGEP	-1.7952	2.03148e-20	AHSA1	-1.8768	3.2628e-85	TMEM71	-1.4703	1.27938e-07	SCN9A	-1.3724	0.0404137
TMEM64	-2.7527	3.19888e-54	ATAD3B	-1.2765	1.31738e-16	ELDR	-1.7949	0.0346188	ST8SIA6	-1.8641	0.011174	LINC01355	-1.4701	0.00755755	HIST3H2A	-1.3694	0.040691
HSP90AA1	-2.7411	1.18858e-113	ELMOD1	-1.2753	0.0211287	ZNF488	-1.7933	1.35693e-08	PHLDA1	-1.8614	9.49133e-55	FOS	-1.4688	4.98717e-06	BATF	-1.3683	7.10226e-10
CALB1	-2.7337	0.014077	CCSER1	-1.2726	0.00157103	LOC105376526	-1.7805	0.00252116	S100A6	-1.8603	8.19565e-77	DUSP10	-1.468	3.36765e-06	GLRX	-1.3484	5.25932e-09
ADAM28	-2.7186	2.89765e-08	FAM86B1	-1.2718	0.00235116	ZNF596	-1.7779	0.00314724	SLC12A7	-1.8599	1.49383e-20	PIK3IP1	-1.4634	0.00429666	ABTB1	-1.3443	0.000714369
MCC	-2.7158	5.39493e-11	C9orf85	-1.2673	7.49492e-07	SAFB2	-1.7746	1.50571e-06	VIPR1	-1.8531	2.07664e-07	OSCP1	-1.4621	2.32282e-05	SBK3	-1.3391	6.98819e-07
SLC16A9	-2.6983	9.14185e-06	GRK5	-1.2629	4.43223e-08	PDSS1	-1.7741	2.71818e-14	EWSAT1	-1.8523	0.0211243	TK2	-1.462	7.19136e-11	IRX3	-1.3363	4.78007e-10
CSPG5	-2.6982	0.00141977	MTSS1L	-1.262	8.56944e-21	ERBB2IP	-1.7733	3.75588e-69	MAMLD1	-1.8502	2.85555e-07	CA12	-1.4612	6.15237e-07	SLC4A11	-1.3285	1.98844e-07
FAM172BP	-2.6971	0.0107917	ACOX2	-1.2605	0.043801	SLC8A1	-1.7691	1.21329e-09	HSH2D	-1.8488	2.8957e-05	LOXL1	-1.4577	5.33225e-12	DNAH2	-1.3221	4.07148e-06
LYPD6	-2.6878	5.01796e-08	POLA1	-1.2585	1.54199e-26	RPL23AP64	-1.7656	0.00274701	CRIP1	-1.8438	1.74939e-41	FXYD3	-1.4548	7.16838e-27	SGCB	-1.322	0.0445935
MILR1	-2.6851	4.65783e-24	ZNF280C	-1.2556	7.99292e-12	METTL7B	-1.7651	1.73294e-10	FAM129B	-1.8392	4.73622e-66	LOC100129534	-1.4532	0.000104505	UPK2	-1.3219	0.000523355
TNFAIP3	-2.6783	1.41102e-30	MRPL50	-1.2554	6.10941e-16	HECW2	-1.7604	9.35554e-05	BAG5	-1.839	1.75027e-66	ITGB8	-1.4505	1.78403e-11	ATHL1	-1.3185	1.17919e-10
ARID3B	-2.6705	5.56543e-20	VPS9D1-AS1	-1.2554	0.000670868	NOL6	-1.7542	1.44013e-41	ZNF90	-1.8324	0.0001074	SYTL1	-1.4444	2.31108e-06	HIST1H2BD	-1.3155	2.18946e-05
PRKCDBP	-2.6595	2.42193e-16	MSANTD3	-1.2544	2.44746e-11	UBE2E3	-1.7532	7.83523e-38	PARM1	-1.8318	0.0202008	SOD3	-1.4441	0.00459144	GPAT2	-1.2988	0.00294072
WFDC3	-2.65	3.33838e-06	CPNE7	-1.2454	1.45028e-12	PRR11	-1.7527	7.51938e-58	CMSS1	-1.831	3.08745e-40	LOC102724428	-1.4408	0.000164269	RARRES3	-1.296	1.43003e-05
SPTB	-2.6427	2.72903e-37	TOMM5	-1.2448	1.06829e-26	SPTB	-1.7514	5.02674e-25	LOC102724159	-1.8197	0.00272495	NMB	-1.4392	1.36877e-24	PGF	-1.2952	0.000399892
EFNB2	-2.6355	2.32895e-41	ALOXE3	-1.243	0.00702046	ZNF124	-1.7497	4.73092e-11	EFHD2	-1.8187	1.5185e-68	GCNT1	-1.4363	4.02185e-11	CRIP2	-1.295	6.66701e-09
AMIGO2	-2.634	3.41793e-91	TEX10	-1.2427	3.14444e-18	C6orf52	-1.7489	0.00144974	XDH	-1.8121	0.00013639	PEX11G	-1.4363	0.0186123	DCP1B	-1.2945	0.00370125
ZNF713	-2.6238	6.46077e-17	TMPRSS4	-1.2422	4.67425e-11	TIGAR	-1.7469	1.0324e-27	MARK3	-1.8085	2.14629e-60	SUMF1	-1.4339	1.08951e-18	EDIL3	-1.2925	1.50119e-05
PLAT	-2.6164	0.00117191	C11orf85	-1.2361	0.0039602	FDX1L	-1.7443	4.03586e-19	PRR22	-1.8074	0.00114769	FAM210B	-1.431	7.41514e-13	SYTL2	-1.2903	0.000557985
CD163L1	-2.6152	1.73032e-13	C8orf4	-1.2313	0.00588574	ZBTB11-AS1	-1.7432	0.000117682	CCND3	-1.8056	7.10254e-36	CRIP2	-1.4256	1.7301e-11	LOC100134868	-1.2852	0.011121
SOX2	-2.6104	3.17923e-48	B4GALNT3	-1.2297	6.34736e-10	BRCC3	-1.7407	2.06585e-46	EIF5	-1.8009	6.26204e-97	SP5	-1.4232	0.0224473	MLLT3	-1.2781	8.51848e-08
FHDC1	-2.6098	2.47476e-13	TTC9	-1.2294	7.93324e-13	KHK	-1.7404	0.0025502	MBNL3	-1.7989	3.75959e-35	RCOR1	-1.4173	4.17761e-39	CNIH3	-1.2773	0.0353073
KHK	-2.6009	0.000284279	MB21D2	-1.228	2.22983e-11	B3GNT6	-1.7375	0.00110888	ZNF665	-1.7966	7.48479e-05	LANCL3	-1.4075	0.0443281	SLC9A3R2	-1.2766	8.06325e-14
GTPBP6	-2.5888	4.43975e-05	GGT8P	-1.2216	0.000505832	NOP56	-1.7373	6.64007e-66	B3GNT3	-1.795	7.56556e-35	SLC27A2	-1.4052	1.97038e-05	TCP11L2	-1.2757	0.0329396
IFI6	-2.5639	1.43865e-38	SCARNA22	-1.2206	0.0213331	SEMA3A	-1.7354	1.6789e-38	MFNG	-1.78	0.00024397	ABCD4	-1.403	4.05374e-19	HYAL3	-1.2742	0.00983613
FRMD6	-2.5608	3.58064e-44	ABCC9	-1.22	0.000432581	MARS2	-1.731	2.55609e-17	LINC00925	-1.7786	6.74837e-05	SUSD2	-1.4016	0.00869623	PLA2G16	-1.2739	4.51349e-29
CDA	-2.547	1.54965e-14	BTBD11	-1.2194	1.49421e-14	BFSP1	-1.731	0.00784225	GOLGA7B	-1.7756	0.00438064	DOCK3	-1.3952	5.22743e-14	Mar-01_1	-1.272	2.28386e-22
LOC100129940	-2.5409	1.4113e-05	EGFLAM	-1.2169	0.000180693	EXOSC6	-1.729	6.21168e-29	S100A2	-1.7745	1.85508e-36	C2orf81	-1.3931	0.0229637	NICN1	-1.2708	0.000337584
MFSD4	-2.5339	1.59891e-11	EGFR-AS1	-1.2091	0.000114982	IMPDH2	-1.727	6.30377e-62	ADIRF	-1.7731	4.08834e-16	PPP1R14C	-1.3917	3.83965e-10	GDA	-1.2706	6.43864e-30
OXTR	-2.5309	3.23904e-27	USP2-AS1	-1.208	0.00641379	ALKBH8	-1.727	1.17118e-28	MESP1	-1.7683	0.000312277	ADCK1	-1.3913	3.88469e-09	GCNT1	-1.2672	1.93182e-08
ALOXE3	-2.5282	2.46053e-06	MIRLET7DHG	-1.2035	0.0247765	ESR1	-1.7264	0.0349445	GRAMD1B	-1.7664	4.32075e-05	LOC102606465	-1.3863	0.00115728	PITPNM3	-1.2666	8.05236e-12
TMEM75	-2.5271	0.0396134	LOC389602	-1.1999	0.0497617	HELLS	-1.7208	3.679e-33	PTK6	-1.7649	1.21093e-05	PADI1	-1.3853	1.34969e-11	TMOD1	-1.2661	0.0482618
CHST6	-2.5173	1.91285e-11	FOXN3-AS1	-1.1995	0.00350153	ANKRD31	-1.7202	1.77587e-05	REEP6	-1.7623	7.10542e-17	C1orf233	-1.3848	0.0112513	AHNAK2	-1.2652	7.73186e-09
UPP1	-2.5141	2.63587e-38	GEM	-1.1983	1.60301e-05	CLCF1	-1.7174	4.49078e-26	HPCAL1	-1.76	1.21246e-34	MGP	-1.3828	8.26496e-17	SYT12	-1.2584	2.74478e-05
CTHRC1	-2.494	3.79356e-13	DPP4	-1.1971	5.91544e-18	NRAV	-1.7154	3.51702e-09	INAFM2	-1.7586	2.89467e-06	SAMD15	-1.3792	5.30677e-05	EYA1	-1.2538	0.0182356
CLSPN	-2.4865	8.26692e-52	PDCL3P4	-1.1971	0.00788387	FXN	-1.7146	2.51814e-15	ZNF793	-1.7583	1.20487e-05	PADI4	-1.3787	0.00120509	FAM46C	-1.2535	0.00989082
PCLO	-2.4853	3.11289e-07	VLDLR	-1.1945	6.11694e-07	Mar-01_1	-1.7126	2.90681e-18	SLC25A20	-1.743	2.26612e-05	STAC	-1.3776	3.65637e-15	HNMT	-1.2524	0.000491599
PMP2	-2.4818	0.0436909	RGCC	-1.1936	0.0472635	NDUFAF2	-1.7106	1.89064e-37	WNT7A	-1.7405	0.00010549	SPTLC2	-1.3665	3.12051e-35	ZNF883	-1.249	0.00492096
HSPA2	-2.4619	0.00355301	SLCO2A1	-1.1923	4.1451e-11	GCSHP3	-1.7105	0.000658701	GPR87	-1.7378	1.66162e-14	MAGI2	-1.3625	0.0134054	MVP	-1.2481	3.85927e-22
CEACAM6	-2.4591	1.1926e-53	PRDM8	-1.1913	0.0193642	UTP15	-1.706	1.37742e-31	PLAU	-1.7316	5.74942e-29	CSTA	-1.3605	2.42618e-07	TNFRSF18	-1.2471	0.0424424
CDCA4	-2.4488	3.18146e-51	PPWD1	-1.1912	3.82444e-18	C18orf25	-1.7056	2.27623e-30	MAP2K3	-1.7259	6.35156e-31	HSP90AA1	-1.3572	1.84935e-61	SELL	-1.2426	0.0155968
VTRNA1-3	-2.4465	0.00348657	MITF	-1.1904	4.71708e-19	LMNB2	-1.7055	1.11916e-49	BOP1	-1.7247	1.29984e-30	TRIB2	-1.3566	1.93987e-11	UBXN11	-1.2418	1.19007e-08
F3	-2.4383	1.53959e-107	PDK4	-1.1902	0.0134739	PCDHGA10	-1.702	0.00676779	NTSR1	-1.7206	0.00855755	NTN4	-1.3525	4.94148e-19	ACAP3	-1.2385	1.47697e-09
BATF2	-2.4352	0.000860701	LIMCH1	-1.1901	3.42453e-14	MAMLD1	-1.701	9.27898e-16	SAPCD2	-1.7194	7.37229e-50	FBXW10	-1.3519	0.00936199	LOC101927787	-1.2324	0.00302054
NRIP3	-2.4302	5.30572e-06	FXYD3	-1.1861	0.00334011	CIRBP	-1.6986	3.37539e-43	CARD10	-1.713	7.40874e-38	CIPC	-1.3506	1.73735e-24	HIST2H2BE	-1.231	0.00507075
ITGBL1	-2.4187	0.0200242	SPINK5	-1.1829	0.00937943	GPRIN1	-1.6956	8.01257e-12	EFNB2	-1.712	2.74015e-39	CBWD3	-1.3499	0.00414294	PLSCR4	-1.2214	0.017142
SOX9	-2.4186	2.3182e-08	RAB38	-1.1824	2.02129e-09	GNL3L	-1.6953	8.0705e-46	CDC42BPB	-1.7095	7.57259e-63	VIPR1	-1.3451	9.73448e-05	SERPINB9	-1.2207	0.01901
EGLN3	-2.4134	9.68328e-32	PLK2	-1.1776	6.01716e-18	KIAA1462	-1.6922	6.10899e-60	SLAIN1	-1.7046	0.0273803	BAG5	-1.3414	2.80961e-42	BMF	-1.2159	0.0259031
RBMS3	-2.4097	6.84187e-14	COL4A3BP	-1.1696	1.09086e-24	FABP5	-1.6921	5.71738e-30	TWF2	-1.7037	9.89137e-32	PITPNM3	-1.3388	8.10017e-14	PHF7	-1.2131	0.00451751
FAT2	-2.4014	0.00757592	CFLAR	-1.1692	7.20404e-27	HAUS1	-1.6875	8.95255e-17	RIN1	-1.7006	2.46521e-15	PYGL	-1.336	4.21152e-28	LMCD1	-1.2109	0.00466525
MYLK	-2.3991	2.11867e-46	CAPN8	-1.168	2.20538e-06	ODC1	-1.6866	1.1077e-56	SLC16A3	-1.6879	6.09646e-51	IGFBP5	-1.3346	8.21618e-05	ANKRD19P	-1.2083	0.0448632
CAV1	-2.3977	2.71792e-109	NAV3	-1.1648	1.05886e-11	RASSF8	-1.6846	1.41563e-09	MT1A	-1.6859	1.03387e-08	TENM1	-1.3304	1.72393e-05	HHLA3	-1.2078	0.000759508
KCNN4	-2.3965	9.74871e-13	TRIM14	-1.1637	2.50699e-18	KIAA1644	-1.6821	1.31749e-06	SLC27A5	-1.6821	0.000553869	NOXRED1	-1.3294	0.0264566	HSH2D	-1.2056	0.00579343
SNORD14E	-2.3921	0.0208554	CDC26	-1.1625	8.21454e-09	TIMM44	-1.6805	1.39661e-25	LPAR1	-1.6815	6.36422e-12	TMED10	-1.329	3.13282e-65	MT1E	-1.2022	1.36435e-08
LOXL2	-2.3855	2.27117e-32	KLF4	-1.1607	6.17033e-09	NOP16	-1.6795	2.12477e-42	ABHD6	-1.6788	1.24337e-05	SPOCK1	-1.3264	1.40145e-14	C3orf18	-1.1983	0.0147537
HIST1H2BH	-2.3793	4.09383e-14	NUAK2	-1.1587	1.73279e-06	SCD5	-1.679	5.54636e-06	PPFIBP2	-1.6764	0.00134405	DLST	-1.3251	9.86956e-44	IRF2BPL	-1.1948	2.05294e-17
KIAA1644	-2.3776	6.99375e-09	FAM83A	-1.1577	1.10357e-12	IPO11	-1.6774	9.63411e-25	SLIRP	-1.6742	2.83842e-65	ESAM	-1.3248	9.81611e-05	CFAP70	-1.1945	0.0334581
GRK5	-2.3704	1.37166e-16	FAM206A	-1.1567	9.1987e-12	HMGCR	-1.677	8.51437e-45	DLK2	-1.6732	0.00796656	PLAC8	-1.3247	5.03128e-14	IGFBP6	-1.1925	3.27224e-27
MAP1B	-2.3608	3.27639e-56	NIP7	-1.1517	6.60112e-26	TXNL1	-1.6741	1.4268e-31	PADI3	-1.6718	0.0142928	CALHM3	-1.3241	0.00188669	HIST1H2AC	-1.1909	0.0120261
AHNAK2	-2.358	2.79538e-65	NOP2	-1.1429	9.95723e-19	FGF2	-1.6741	1.40435e-11	KLC1	-1.6639	1.37038e-46	AVPR2	-1.3228	0.0464985	MGP	-1.1902	1.03749e-11
SFTA1P	-2.3575	1.29946e-09	STEAP2	-1.1379	2.9264e-08	GUCY1A3	-1.674	3.88786e-11	MON1A	-1.6605	6.4493e-07	ANGEL1	-1.3222	1.85071e-17	APOE	-1.1895	0.00316168
RGL1	-2.355	6.36743e-09	PDE9A	-1.1366	0.00626918	SH2D5	-1.6722	9.70921e-05	ZC2HC1C	-1.6538	2.65182e-08	BMF	-1.3219	0.011509	CKB	-1.1838	1.78697e-07
NRK	-2.3524	3.14791e-17	ANP32B	-1.1357	3.70424e-19	TGFB2	-1.6717	3.5646e-35	EIF2B2	-1.6494	1.1779e-41	CYP4V2	-1.3153	0.00376964	DNAAF3	-1.1786	6.24123e-07
MUC5AC	-2.3458	0.0249119	PVRL1	-1.1323	4.22679e-06	EPM2A	-1.6705	0.014391	DYNC1H1	-1.6483	5.73891e-73	MLH3	-1.3118	4.0045e-19	IFI6	-1.1758	0.0106395
CHST4	-2.3407	9.71903e-06	AOC2	-1.1297	0.00546713	DTNA	-1.6695	8.97358e-09	LGR6	-1.6464	0.000210288	PLAG1	-1.3092	0.00347349	IL20RA	-1.1749	0.0292083
MYEOV	-2.3395	1.52914e-05	CBWD5	-1.1296	8.56808e-10	RERG	-1.669	3.84726e-05	ZFYVE21	-1.6424	2.34075e-30	TSPAN13	-1.3088	9.13007e-21	HTRA1	-1.1725	8.07375e-10
CDC6	-2.3297	7.97982e-60	CBWD3	-1.1275	0.0181159	THBS1	-1.6683	9.49894e-30	SLC27A4	-1.6413	3.52793e-19	CST6	-1.3085	1.66751e-11	KIAA1257	-1.1702	0.0207762
ACSL1	-2.3253	6.49569e-27	YBEY	-1.1274	9.69788e-08	TIPIN	-1.6676	2.84144e-21	KPNA7	-1.6394	0.0452267	CREG2	-1.3067	0.000426805	SPAG4	-1.1644	0.0129968
SV2A	-2.3212	0.00103409	LMO3	-1.122	0.00180451	JADE1	-1.6657	9.68712e-30	EFNB1	-1.6363	3.98653e-23	SOWAHB	-1.304	0.0219594	ARHGEF19	-1.1642	1.80326e-08
ZNF100	-2.3115	0.00239884	SBNO2	-1.1155	0.000482778	DUS3L	-1.6644	2.00055e-17	RPS6KL1	-1.6314	0.00247059	TTLL1	-1.3028	0.0378408	TXNIP	-1.1613	1.3051e-16
FOXD1	-2.3056	4.16374e-11	AOC3	-1.1142	0.0214204	H2AFX	-1.6633	2.75641e-28	ADRA1B	-1.6309	4.57506e-08	CYP2R1	-1.3004	0.00624427	LOC102723354	-1.1572	0.0403835
FOXN3-AS1	-2.2899	6.49732e-06	DNAJA1	-1.1137	1.79271e-19	LOC654342	-1.662	1.80858e-07	CRABP2	-1.6196	2.32904e-33	STAG3	-1.299	0.00602752	ANKRD9	-1.157	5.95492e-12
BIK	-2.288	9.71622e-18	GJB2	-1.1125	3.95512e-05	CCBE1	-1.6606	6.8621e-29	FAR2	-1.618	2.49289e-12	SMIM19	-1.2978	4.99343e-09	PLAT	-1.1553	3.90625e-08
TSPAN8	-2.2727	1.72233e-06	LINC00704	-1.1106	0.000125801	PRSS23	-1.6603	1.13328e-55	ST3GAL4-AS1	-1.6175	9.01885e-09	BDNF	-1.2952	1.5577e-08	HEMK1	-1.153	0.000101132
CHAC2	-2.2634	2.4731e-18	TOX3	-1.1094	1.18348e-13	GPR137C	-1.6599	0.000300468	STAMBPL1	-1.6164	9.85462e-11	C2orf54	-1.2908	2.49996e-16	PPIL6	-1.1513	0.00279508
WNT9A	-2.258	0.00164283	CBWD1	-1.1069	2.9955e-16	TADA2A	-1.6589	6.2176e-06	NMB	-1.6153	2.05564e-27	ABHD14A	-1.289	0.00501036	CAPG	-1.1502	2.85746e-18
ENOX1	-2.2514	0.0060714	COMTD1	-1.1053	3.1171e-05	TIMM10	-1.6565	9.95451e-27	THEM6	-1.6143	2.55397e-20	CLDN1	-1.2882	1.62864e-13	PRKCDBP	-1.1452	1.81789e-06
SLC27A2	-2.251	9.69788e-12	NKX1-2	-1.1021	0.000989156	MBLAC2	-1.6564	5.12065e-09	MST1R	-1.6136	4.59344e-15	Mar-10	-1.2861	0.00615516	ABCD4	-1.1442	1.0121e-11
NPR3	-2.2487	0.0214595	ARID3B	-1.1009	6.17223e-07	MRPS27	-1.6548	2.21642e-40	ARHGAP4	-1.6108	2.46521e-15	ACSS3	-1.2849	0.000608125	CLDN9	-1.1331	3.26576e-05
TMCC3	-2.24	3.72219e-13	MLKL	-1.0997	2.42804e-08	NETO2	-1.6546	4.52373e-52	LSM10	-1.6102	1.22195e-16	CHRDL1	-1.2798	5.92625e-15	CDKN2D	-1.1313	0.00330339
TXNDC17	-2.2359	2.76168e-57	ANKRD18A	-1.0993	1.07766e-07	LINC00476	-1.6485	3.34311e-10	OAF	-1.6095	3.80051e-15	SPATA17	-1.2733	0.0086425	TMEM143	-1.131	5.45389e-06
TUBA4A	-2.2257	1.8486e-39	UBAP2	-1.0979	1.5185e-14	MIR181A2HG	-1.6448	0.00859362	CYP24A1	-1.6086	0.000128436	ACYP1	-1.272	3.60067e-16	SULT2B1	-1.1306	0.0261381
TTLL11	-2.2165	5.35847e-19	SMC1B	-1.0977	0.0218671	SURF2	-1.6441	1.42475e-16	FHAD1	-1.6081	0.000396203	GNE	-1.27	4.99183e-09	DALRD3	-1.1249	0.00568187
NR2F1-AS1	-2.2129	1.93045e-06	IFI44	-1.0969	1.52911e-20	GPER1	-1.639	0.00609962	CBR3	-1.6079	1.97865e-10	FABP6	-1.2652	0.0150256	SUMF1	-1.1227	7.76911e-11
CREG2	-2.2087	0.0192788	CASC8	-1.0967	5.47792e-09	HYLS1	-1.6386	1.00202e-15	UBAC1	-1.6065	4.52006e-16	FUCA1	-1.2647	1.29843e-11	BAIAP3	-1.1125	0.0304966
PLA2G16	-2.1947	3.78275e-57	KIAA0020	-1.0958	2.24968e-17	CENPP	-1.6386	1.72199e-06	SLC51A	-1.6014	0.0163101	EPHB6	-1.254	0.00529344	NCCRP1	-1.1118	0.000168832
CYP26A1	-2.1931	0.00913164	MAGI3	-1.0949	3.92958e-14	SGTA	-1.6375	6.55082e-25	ADAM8	-1.5984	2.22568e-06	OVOL2	-1.2533	1.15016e-05	PCDHB2	-1.1089	0.0286974
PRRC2A	-2.1856	0.0456508	DHODH	-1.0942	1.09174e-08	MCM10	-1.6372	7.18303e-17	DGKG	-1.5922	2.6474e-15	EIF2B2	-1.2512	7.0143e-30	IGFLR1	-1.1067	0.0230486
AURKB	-2.1832	3.4145e-58	LINC00476	-1.0897	3.36146e-05	SNORA76C	-1.6371	0.0105125	NUDT4	-1.5914	1.38707e-27	F8	-1.2501	1.00405e-05	PLEKHA7	-1.1059	3.07309e-08
PSPH	-2.1811	6.81784e-60	SAMD4A	-1.0892	2.45538e-16	HPDL	-1.6312	1.12037e-12	ECE2	-1.5881	4.77895e-11	ARHGEF37	-1.2476	0.0112923	H2AFJ	-1.1044	1.00972e-11
ADORA2B	-2.1795	6.87162e-22	E2F4	-1.0873	8.21626e-20	TUBA1B	-1.6311	1.43747e-58	RHOBTB2	-1.5802	4.43924e-18	NEK10	-1.2451	0.0145835	VIPAS39	-1.1033	4.97377e-13
PDCL3P4	-2.1794	1.96217e-05	CT83	-1.0857	1.04969e-06	GEMIN5	-1.6304	1.27777e-31	TMEM71	-1.5785	1.61497e-08	FCF1	-1.2423	5.58205e-46	CTSD	-1.1031	8.61504e-29
DKK1	-2.1747	1.64337e-23	TNFAIP3	-1.0847	1.45923e-09	DKC1	-1.6301	1.02556e-60	HSD11B2	-1.5755	0.00212915	UST	-1.2415	0.00363593	RTN2	-1.1014	0.00266558
DUSP5	-2.1735	1.28304e-20	AAED1	-1.0843	2.40649e-07	EEF1B2	-1.6277	1.17448e-56	GLB1L2	-1.5748	3.43664e-15	SERPINB9	-1.2413	0.0140429	ID1	-1.1012	3.08557e-10
LOC101927789	-2.1695	9.52558e-07	CCDC84	-1.0803	4.44219e-08	TIMM8A	-1.627	1.02741e-28	IRAK2	-1.5716	0.0160164	TESK2	-1.238	0.00224295	SIRPB2	-1.0965	0.00689779
NR2F1	-2.1664	2.26562e-09	AGPAT9	-1.08	2.42021e-14	C19orf53	-1.6245	2.84997e-34	C2orf54	-1.5697	2.73866e-21	SMARCA2	-1.2345	6.62666e-14	DLGAP1-AS1	-1.0964	0.000512845
LOC730338	-2.1654	5.98927e-10	PCOLCE2	-1.0777	0.0402726	CENPN	-1.6232	4.63198e-40	CENPV	-1.5666	2.91013e-07	ZNF362	-1.2329	4.02262e-08	WDR20	-1.0947	3.6134e-16
STARD4	-2.1624	4.38237e-22	FSD1L	-1.0769	0.00171866	ASF1B	-1.6213	3.90897e-20	ADGRE5	-1.5623	5.26805e-28	LOC100129461	-1.2323	0.013076	TMEM71	-1.0923	0.000106769
MYBBP1A	-2.1619	4.6448e-55	EGFR	-1.0756	1.63332e-31	NLN	-1.6202	2.15566e-36	SOCS3	-1.5584	1.52279e-09	GPC4	-1.2307	2.79819e-06	MST1R	-1.0893	6.95795e-09
XRCC3	-2.1604	5.81258e-28	POLR1E	-1.0751	1.54233e-14	INSIG1	-1.6201	1.22564e-47	MANEAL	-1.5547	1.55636e-09	LINC00476	-1.2279	0.000142741	RNF208	-1.0872	0.00467012
TRMT61A	-2.1597	1.14328e-22	S100A10	-1.0723	1.30575e-20	RAP1GDS1	-1.6198	2.37087e-29	LINC00152	-1.5541	2.66178e-20	TRIM29	-1.2276	2.12613e-34	STPG1	-1.0849	0.00323718
ETS1	-2.1532	9.49267e-71	LYAR	-1.0719	5.40926e-12	EVA1A	-1.6189	7.92111e-09	TXK	-1.5509	0.0340755	PMP22	-1.2217	0.015494	DBP	-1.0834	3.45763e-05
KCNMB4	-2.1483	0.00487425	Mar-01_1	-1.0687	1.10139e-08	ERVMER34-1	-1.6177	2.51673e-11	SNHG7	-1.5461	1.06866e-16	FAM214A	-1.2215	1.0673e-05	PDE8B	-1.0807	0.0137007
CXCL6	-2.1476	0.00435118	B3GALT5	-1.0687	0.00610116	DHX9	-1.616	1.70498e-59	NCF4	-1.5416	0.0267215	ITPR1	-1.2188	8.70978e-06	MBOAT1	-1.0801	4.60883e-06
LMNB1	-2.145	1.5167e-75	CPM	-1.0671	1.83526e-16	NOP14-AS1	-1.616	2.00844e-09	RASSF1	-1.5365	8.52948e-10	CFH	-1.2163	0.026616	MKRN2OS	-1.0796	0.038874
AKAP6	-2.1425	6.46961e-13	NUP62CL	-1.0644	2.90533e-05	MLLT1	-1.6144	2.66432e-25	AGPAT9	-1.5334	5.33408e-24	SEMA3C	-1.2153	5.61798e-15	WFDC2	-1.0782	1.97099e-10
LY6K	-2.1353	4.52908e-34	CLCF1	-1.0612	1.54501e-09	GADD45B	-1.6142	1.12636e-12	AKR1B10	-1.5308	2.55993e-56	TMIE	-1.2151	0.0487979	PPP1R1C	-1.078	0.00111931
GLIPR1	-2.1341	0.00018932	ENTPD1	-1.0603	0.00095882	HSP90AA1	-1.6118	2.22564e-59	CREG2	-1.5286	3.5023e-05	PDE8B	-1.2149	0.00378655	XRCC3	-1.0772	9.3196e-10
FAM3C	-2.1325	5.82898e-80	NOL6	-1.0589	5.89227e-17	EBNA1BP2	-1.6117	4.15307e-42	IL4R	-1.5261	1.97161e-28	SLC4A11	-1.2148	1.0333e-06	PPP2R5C	-1.0768	2.97714e-25
TNFSF9	-2.1239	7.06221e-05	LOC101928794	-1.0575	0.0420216	HIRIP3	-1.6077	6.504e-13	Mar-01_1	-1.5222	1.85683e-33	MCC	-1.2139	0.0055742	LFNG	-1.0765	0.000252101
FLJ32255	-2.1218	1.80968e-10	LPP	-1.0569	1.30928e-21	TPX2	-1.6072	2.70197e-61	DRC1	-1.5207	0.0470287	TP73	-1.2137	0.00109309	ALPK3	-1.0757	0.00141025
SLC2A1	-2.1121	2.15238e-57	BSPRY	-1.0535	1.41712e-10	ZNF367	-1.6061	1.67622e-24	KLF4	-1.5157	1.46505e-13	COL7A1	-1.2136	2.58851e-27	FGFBP1	-1.0747	2.4282e-06
PCDHGA7	-2.1099	0.0350112	ATP8A1	-1.0531	0.0245685	EEF2	-1.606	7.67947e-72	TMEM205	-1.5129	6.27303e-20	ISCA2	-1.2079	1.47454e-17	MCC	-1.0729	0.0150391
KIAA1462	-2.1054	4.09974e-70	PRRT3-AS1	-1.0522	0.00149988	SLC27A5	-1.6053	1.75593e-12	LOC100133669	-1.512	0.0278045	LINC00886	-1.2076	0.000245402	SH3PXD2A-AS1	-1.0706	0.0204038
FABP5	-2.1038	2.09742e-31	SURF2	-1.0513	1.90736e-07	DEPDC1B	-1.6048	3.02507e-32	LINC00960	-1.5105	0.000676626	TMEM234	-1.2059	0.0207384	TSC22D3	-1.068	8.75213e-05
FHOD3	-2.1028	2.50319e-22	BUD13	-1.0509	3.05784e-06	RNASEH1-AS1	-1.6037	1.34986e-13	HMGA1	-1.5058	1.54431e-37	DLGAP1	-1.2051	0.0376165	NOXA1	-1.0665	0.0205749
BDNF	-2.0988	2.23453e-11	SLC2A8	-1.0485	0.00161481	DLK2	-1.6023	0.0338461	FXYD3	-1.5055	5.70552e-26	C11orf71	-1.2023	0.00959416	HCFC1R1	-1.0661	0.000246981
ALS2CR11	-2.0982	0.0323007	GUCY1B2	-1.0469	0.0407822	TLL1	-1.6021	2.76725e-19	PPFIA3	-1.5007	0.000175225	CAMK2N1	-1.2013	3.05349e-19	PAFAH2	-1.0657	2.05228e-05
TLR6	-2.0981	0.00438174	SFN	-1.0448	4.20049e-14	KPNA2	-1.5967	3.24185e-63	NES	-1.4986	2.53187e-18	LINC00925	-1.1999	0.00648835	ECM1	-1.0648	0.00140569
DUSP2	-2.0968	0.0121259	BARX2	-1.0442	0.0160785	GDAP1	-1.5946	3.07009e-16	GSDMC	-1.4977	3.00012e-05	PTGER4	-1.1982	1.29804e-12	SLC27A2	-1.0638	0.00186061
ENC1	-2.0939	1.11848e-41	PPP1R26-AS1	-1.0433	0.011711	CDC20	-1.5942	1.4411e-54	FAM86DP	-1.4964	5.82077e-08	HIST1H2BJ	-1.1971	0.0334896	AMIGO3	-1.0619	0.0267978
GCHFR	-2.0937	4.00519e-07	PVT1	-1.0421	1.5493e-06	NSA2	-1.5937	4.2205e-46	AK4	-1.496	2.20154e-16	CELSR3	-1.1877	1.96852e-05	TNFAIP2	-1.0612	6.2e-22
CHCHD2	-2.0925	1.37496e-75	MIR100HG	-1.0414	2.68137e-09	SBDSP1	-1.5924	1.40778e-26	BSPRY	-1.494	1.95121e-14	RGL1	-1.1864	0.049838	NCKIPSD	-1.0599	8.93179e-08
C14orf169	-2.0906	9.89869e-14	IRF7	-1.0357	0.0449817	ATAD3B	-1.591	1.11614e-21	PTPRH	-1.4932	0.00113668	FAM174B	-1.1846	2.19267e-12	AKR1B10	-1.0596	1.18664e-21
C2orf54	-2.0892	3.40743e-11	ST8SIA4	-1.0356	2.60053e-06	AADAT	-1.5907	0.0204904	F12	-1.493	3.96293e-06	CYP1B1	-1.1811	7.68792e-15	NME3	-1.0589	0.00170568
JPH1	-2.0814	6.58537e-34	PCED1B	-1.0351	7.98798e-15	LCMT2	-1.5877	2.27975e-07	CCBL1	-1.4909	1.60616e-09	ADIRF	-1.1809	1.21777e-08	ACAA1	-1.0581	6.94785e-10
CHST15	-2.0653	1.5364e-15	EPB41L4A	-1.0332	2.31515e-05	PTHLH	-1.5877	2.39823e-06	PVRL1	-1.4907	1.92865e-14	SBK1	-1.1801	3.11901e-08	MEIS1	-1.0574	0.049179
NRG1	-2.0633	2.24141e-29	RASGRF2	-1.033	1.40454e-07	MMACHC	-1.5857	2.63028e-20	HES1	-1.4901	1.61524e-16	PER2	-1.1798	3.75457e-06	AKR1B1	-1.0547	0.000188047
POLR3G	-2.056	8.6027e-31	CTNNAL1	-1.031	3.75507e-22	ZWINT	-1.5852	4.18363e-39	RNH1	-1.4866	0.000917495	KRCC1	-1.176	6.18591e-09	RIBC2	-1.0545	0.0362768
LDLR	-2.0547	2.02408e-62	POLE2	-1.0302	2.90524e-08	EIF5	-1.5843	3.3353e-61	RCOR1	-1.4864	2.59338e-36	SLC9A3R2	-1.1758	2.29222e-16	CIPC	-1.0537	1.47876e-13
GEM	-2.051	4.59985e-09	FOXL1	-1.0297	0.016497	LOC101927746	-1.5828	1.14816e-12	SNHG9	-1.4862	3.93333e-05	GPX1	-1.1738	2.0819e-20	SLC29A3	-1.0536	3.29056e-07
WDHD1	-2.0463	3.25166e-54	ANKRD36C	-1.0286	1.74271e-05	SLC36A1	-1.5821	2.36758e-09	MAFF	-1.4848	6.45526e-14	FAM46C	-1.1731	0.00907924	NWD1	-1.0534	0.00870698
ZNF232	-2.0345	3.57152e-25	MT2A	-1.0267	6.34254e-15	TOMM5	-1.5815	3.29501e-43	CCDC88C	-1.4833	2.659e-06	HMGCL	-1.1725	7.25876e-10	GPX1	-1.0516	8.70911e-12
HEG1	-2.029	7.39094e-05	ISCA1	-1.0256	4.30948e-13	GADD45GIP1	-1.5815	4.7613e-24	MRPL41	-1.4824	1.09797e-28	IL18	-1.1722	7.42499e-12	PTPRR	-1.048	5.22982e-05
DEPDC1-AS1	-2.0285	0.0456745	PDSS1	-1.0244	3.75992e-06	PRKACB	-1.5807	2.59217e-31	ANPEP	-1.479	1.54039e-40	ALKBH1	-1.1651	1.70379e-11	ANGEL1	-1.0479	1.84869e-10
NKX2-8	-2.0175	0.010547	NANS	-1.0235	1.56949e-14	RNASEH2A	-1.5793	3.14323e-19	SSNA1	-1.476	1.65198e-25	FZD1	-1.1647	0.000182278	ADGRF1	-1.0463	5.19958e-14
SFN	-2.0172	5.49094e-42	LINC00467	-1.0235	6.68229e-08	LANCL2	-1.5791	1.80042e-58	NBEAL2	-1.475	1.76958e-22	FAM46A	-1.1645	0.0229256	LAMB2	-1.0433	2.15658e-10
SMC1B	-2.0141	0.000483466	MAP3K14	-1.023	8.12357e-07	CNDP2	-1.579	8.87565e-34	XAF1	-1.4733	8.33135e-06	NRGN	-1.158	0.00976442	TREX1	-1.0425	0.00175391
SNORD87	-2.0127	0.000154027	GTF2H2	-1.02	0.0122882	PGM5P2	-1.5788	6.34142e-11	IER5L	-1.4701	8.77539e-18	FAM127C	-1.1531	0.000276196	SERINC5	-1.0401	5.30597e-15
KCNQ5-IT1	-2.004	0.00977996	ATP10A	-1.0165	3.071e-07	GPS2	-1.5753	1.26301e-19	ACYP1	-1.4651	3.20351e-19	LOC100506730	-1.1486	0.0161131	ALS2CL	-1.0396	5.40738e-10
CSF1R	-2.0013	0.00021487	SPRED3	-1.0144	0.00371433	C14orf169	-1.5744	2.43134e-10	RFT1	-1.4644	1.86734e-18	PLEKHA7	-1.1449	1.66382e-09	SERINC2	-1.0394	2.61592e-08
ANXA8	-1.9868	3.61982e-08	CHAC2	-1.014	1.23094e-07	CTDP1	-1.5734	1.9593e-07	LOC100130899	-1.464	0.0268908	OSBPL6	-1.1447	0.00634055	SPTLC2	-1.0392	7.5875e-18
JAG2	-1.9865	4.82937e-30	ZNF649	-1.0136	0.000284904	LOC257396	-1.5728	2.3086e-10	TOE1	-1.4549	2.90421e-11	ADGRF5	-1.1381	1.15962e-15	GJA5	-1.0387	0.000328932
LOC105376526	-1.9782	0.00200447	SPA17	-1.012	8.64342e-07	RRP15	-1.5724	1.26882e-34	ZNF415	-1.4532	2.42984e-08	NTN1	-1.1362	4.98353e-11	CYB561D2	-1.0372	0.0033553
SUMF2	-1.9769	1.09047e-47	DNALI1	-1.0115	0.0459507	DMBX1	-1.5693	0.00559207	CLDND2	-1.4531	0.0283659	LFNG	-1.1354	9.14146e-06	SNCA	-1.0367	0.0150901
SUPT16H	-1.9761	1.37763e-68	SLFNL1-AS1	-1.0106	0.0442935	ATF5	-1.568	1.40739e-13	SULF2	-1.4529	2.02438e-45	BPHL	-1.1325	0.000633421	L1CAM	-1.0352	3.59462e-15
PRUNE2	-1.971	0.0140664	TMEM38B	-1.0095	2.14073e-10	HNRNPA1P10	-1.5657	2.51182e-18	LINC00665	-1.4523	4.99676e-09	SLIRP	-1.1298	3.05363e-32	GEMIN8P4	-1.0343	0.0481723
GPER1	-1.9688	0.00390403	DGKH	-1.0082	1.24891e-11	FARSA	-1.5623	1.25172e-26	AADAC	-1.4507	0.0110136	NT5M	-1.1295	0.0393543	TMED10	-1.0335	4.94605e-26
BRDT	-1.9625	9.90797e-13	RNF145	-1.0066	1.45425e-17	RAB8A	-1.5613	1.17013e-27	TMA7	-1.449	3.23867e-47	CTSD	-1.1288	1.13619e-37	FLJ37453	-1.0332	0.0271264
TTC9	-1.9563	3.30284e-22	MCC	-1.005	0.0016096	ZNF443	-1.5592	1.82237e-06	FOXD2-AS1	-1.4483	0.0165034	CARD9	-1.126	0.00234038	MIR762HG	-1.0326	0.0290355
KCNS3	-1.9492	9.27252e-14	FAM122A	-1.0025	4.3813e-07	C12orf4	-1.5585	1.90471e-22	AGPAT2	-1.4438	4.25877e-19	IRX3	-1.1226	6.58929e-09	ESAM	-1.0272	0.00290523
ANKRD20A5P	-1.9485	6.76032e-06	FAXDC2	-1.0009	0.0242733	LINC00959	-1.5564	0.0452467	SNORD104	-1.4428	1.97397e-05	TRAF3	-1.1214	6.85321e-19	ZBED5-AS1	-1.0255	0.0231677
ALPP	-1.9443	0.00890839	SERPINB9P1	-1.0005	0.0353617	POLE3	-1.5547	2.85031e-33	RNF208	-1.4409	4.61824e-05	DHRS4L2	-1.1192	0.000539855	FCF1	-1.0181	1.54806e-23
LRR1	-1.9432	4.5949e-20	YBX3P1	-1.0005	0.0482544	SNORD2	-1.5525	0.0392513	ATRIP	-1.4406	9.254e-07	BHLHE40	-1.1171	1.62565e-17	HERC2P2	-1.0177	3.96028e-10
DLL3	-1.9431	0.0306786	SLC27A4	-0.996	5.30523e-06	MBD2	-1.5519	1.37023e-31	HBEGF	-1.4405	1.3148e-07	IL1RN	-1.1169	0.00265401	CASZ1	-1.0169	0.000526129
AOX1	-1.9411	2.50421e-07	CKS2	-0.9959	1.68793e-16	RRM2	-1.5518	2.09645e-49	STRA6	-1.4394	2.82735e-11	TNFSF10	-1.116	0.00361513	AMOT	-1.0151	3.02156e-14
CD109	-1.9405	4.63942e-45	CDCA7	-0.9933	1.27092e-16	SETMAR	-1.5501	2.69367e-05	C16orf74	-1.437	4.99021e-09	TP53TG1	-1.1155	0.00714281	IGFBP3	-1.0131	8.12388e-24
ARID3A	-1.9401	0.00716235	ZC3H8	-0.9926	4.71299e-10	HSPA4L	-1.5491	7.17285e-33	TNS4	-1.4348	5.64494e-15	LOC100507291	-1.115	0.0103719	KCNS3	-1.0089	6.34003e-08
SLC37A2	-1.94	0.00445895	S100A6	-0.9923	2.40073e-24	SPDL1	-1.5479	3.46124e-32	TSPYL5	-1.4347	1.6942e-20	MROH6	-1.1138	0.000805458	PTK6	-1.0075	0.0124627
PVRL1	-1.9394	7.5112e-10	DKC1	-0.9923	2.98594e-21	CST6	-1.5476	4.13654e-16	CHCHD4	-1.4342	4.89552e-12	ANXA8L1	-1.1137	8.28875e-23	LOC100288748	-1.005	0.00903344
ENO2	-1.9391	3.61006e-23	HIST1H1C	-0.9909	5.2952e-05	TCOF1	-1.5475	6.38687e-38	PSCA	-1.4318	2.29816e-18	LOC102723354	-1.1129	0.0418227	SHISA4	-1.0042	0.0209783
RAB15	-1.9344	4.68037e-46	GALNT18	-0.9864	2.57949e-08	CBWD1	-1.5471	3.56561e-29	TPRXL	-1.4266	2.71822e-06	PRKCDBP	-1.11	4.77542e-08	UBA7	-1.0037	0.00422622
PAEP	-1.9303	0.0211778	DDX51	-0.9864	8.13265e-08	RRP9	-1.5469	4.2319e-17	LINC01446	-1.4251	0.000254413	PTPRU	-1.108	4.5272e-08	PER3	-1.0033	1.61222e-06
XDH	-1.9292	0.00295177	POLR3G	-0.9863	6.87991e-11	SNORA33	-1.5465	0.0239395	MUTYH	-1.4227	1.24276e-09	PAFAH2	-1.1076	4.57889e-06	POMT2	-1.003	6.05484e-14
LOC101928000	-1.9288	5.82541e-06	SIK3	-0.9854	1.38623e-09	MIR4444-2	-1.5428	0.00428911	NT5DC3	-1.4212	1.49809e-08	ZNF385B	-1.107	0.0303175	FBXO4	-1.0022	9.78322e-07
BATF3	-1.9286	3.76952e-08	RAD17	-0.9841	0.0441651	RPP40	-1.5427	3.56939e-10	PRR15	-1.4208	7.34507e-21	AK9	-1.1037	0.00231675	ADAMTS15	-1.0014	0.0205425
TFRC	-1.9227	7.29267e-63	GPR35	-0.9835	0.0249319	NPTX1	-1.5413	0.00012899	GPX1	-1.4194	6.79283e-27	NWD1	-1.1016	0.00459803	ISPD	-0.997	0.0029038
CKB	-1.9222	8.83918e-56	C9orf41	-0.983	5.34936e-10	GCSH	-1.5402	8.19292e-27	TRIM7	-1.4163	9.35607e-05	MCTP1	-1.0998	0.0383582	ABHD14B	-0.996	4.17294e-09
POLE2	-1.9219	1.03144e-17	NTMT1	-0.983	4.41692e-06	CDHR2	-1.5389	0.00615095	ALPK3	-1.4136	2.83109e-05	LOC100287896	-1.0959	0.000767027	NEK9	-0.992	2.71598e-18
MPDU1	-1.9196	1.14292e-32	AEN	-0.9829	1.91058e-08	ALYREF	-1.5383	2.90856e-44	CHPT1	-1.4123	4.15256e-05	EPHX4	-1.0958	0.0288756	ZNF747	-0.9917	0.00175391
CALM1	-1.9184	1.5709e-64	C9orf40	-0.9826	6.22319e-05	CENPI	-1.5375	4.15383e-23	TOR4A	-1.4093	1.67938e-20	BATF	-1.0894	1.66941e-07	ITGB8	-0.9913	1.15454e-05
SEMA7A	-1.9161	5.71241e-14	UIMC1	-0.9796	1.01287e-09	HSPH1	-1.5372	1.24317e-48	C9orf89	-1.406	5.72382e-13	FLJ37453	-1.0875	0.0187192	HSP90AA1	-0.9865	7.67748e-24
PRSS3	-1.9122	2.6254e-16	SEC14L2	-0.9785	1.17177e-05	TRMT1	-1.5336	3.55682e-20	IRF2BPL	-1.4046	5.52378e-21	KCNS3	-1.087	7.00036e-10	FAM214A	-0.9858	0.000523355
GAL	-1.912	1.53228e-15	HPGD	-0.9784	1.52158e-14	SYNE1	-1.5329	4.90945e-29	PFKFB4	-1.4017	6.74898e-06	AHSA1	-1.0866	1.29857e-32	BHLHE41	-0.9849	3.20744e-08
PPP1R14A	-1.9082	1.75517e-14	SIGMAR1	-0.9783	1.10805e-10	KRT16P2	-1.5326	9.58963e-05	TRAF3	-1.4011	3.19863e-26	PLXNB1	-1.0844	6.55427e-11	FUCA1	-0.9848	1.7965e-06
CCNE2	-1.9078	8.54856e-25	ZNF462	-0.9778	8.16691e-10	UTP14A	-1.5323	1.13915e-32	SLC9A3R2	-1.4009	3.96846e-20	HERC2P2	-1.0839	3.87436e-12	SERPINB7	-0.9845	0.0298813
TERC	-1.9037	0.0177064	CINP	-0.9758	7.44223e-12	TOE1	-1.5298	1.01652e-09	EXOSC4	-1.3968	1.55874e-09	LIMK2	-1.0832	6.14728e-09	LOC158960	-0.9836	0.0231455
NOL6	-1.8989	2.56943e-36	EIF1AD	-0.975	2.53406e-07	ME2	-1.529	2.40589e-26	TNFSF9	-1.3967	0.000658517	ATP9A	-1.0832	3.13206e-08	DTX4	-0.9818	6.59498e-08
NUDT8	-1.8987	0.000296041	TUBA4A	-0.9746	1.98593e-09	UBLCP1	-1.5283	8.43192e-26	TTLL12	-1.3947	7.8031e-40	GSN	-1.0831	4.30679e-15	OSCP1	-0.9807	0.00644981
ZNF185	-1.8943	1.24893e-32	HIST2H2BE	-0.9739	0.0177509	ALDH1B1	-1.5277	4.32564e-28	ZNF844	-1.3932	0.0023176	CCDC121	-1.0824	0.0305876	LINC01588	-0.9804	0.025767
TMPRSS4	-1.8936	9.7081e-18	IRF9	-0.9729	9.11766e-11	CRISPLD2	-1.5277	5.07347e-08	TMEM156	-1.3927	2.11395e-09	TIMP3	-1.0817	2.47788e-29	FTH1	-0.979	4.05887e-26
SDC3	-1.8922	1.96157e-13	ADSSL1	-0.9726	0.015135	AKAP6	-1.5276	3.56671e-08	H2AFX	-1.3894	1.18263e-30	CD82	-1.0816	0.0213576	WDR90	-0.9749	7.79599e-07
G0S2	-1.8879	1.56274e-32	AKAP6	-0.9724	3.85384e-05	SAP30L-AS1	-1.5268	5.28744e-05	NPAS2	-1.3877	3.11428e-17	PLBD1	-1.081	3.34442e-07	TMEM53	-0.974	0.00117304
FAXDC2	-1.8872	0.000345476	APOBEC3B	-0.9696	7.49492e-07	CDKN3	-1.5249	2.51116e-38	FOSL1	-1.3863	5.21418e-25	CROCC	-1.0808	0.000606186	RAB26	-0.9738	0.00496459
MAPKAPK3	-1.8857	3.87637e-43	IL27RA	-0.9689	5.42204e-06	TMPRSS11E	-1.5245	9.97314e-05	LOC100506100	-1.3831	1.82034e-10	PLA2G16	-1.0805	7.69269e-27	HMGCL	-0.9736	1.12165e-06
C1QBP	-1.8802	2.42606e-50	EIF2S1	-0.968	2.31987e-16	DNAJA1	-1.5233	1.32189e-41	PPARG	-1.3822	1.78573e-21	GPR160	-1.0804	6.30933e-06	SMIM22	-0.969	0.000117628
LYAR	-1.8782	4.38722e-27	CCDC88C	-0.9638	3.42362e-09	ZNF583	-1.5216	5.93287e-06	UNC5A	-1.3816	0.00136413	FBXL13	-1.0804	0.000887927	MTHFR	-0.9681	0.0247839
ECE2	-1.8782	4.38629e-07	ANKRD31	-0.9636	0.0112176	HEATR3	-1.5195	7.85438e-25	SS18L2	-1.3791	1.45741e-13	C3orf18	-1.0787	0.0240655	PADI2	-0.9679	2.73644e-05
VRK1	-1.8752	1.64935e-36	NDUFB1	-0.9633	2.89914e-16	ARHGAP29	-1.5191	6.0588e-41	EXOSC7	-1.3787	6.89488e-19	TRIM7	-1.0781	0.00369054	FBXO2	-0.9651	1.51083e-05
TUBB6	-1.8699	7.4649e-37	HELLS	-0.9621	3.65709e-12	UTRN	-1.5189	6.48276e-39	CKLF	-1.372	0.00061611	OSER1-AS1	-1.0767	0.000739898	EIF2B2	-0.9645	2.39438e-15
TRAM2	-1.8694	2.27982e-21	SNHG7	-0.962	0.000443125	POP1	-1.5189	1.49176e-16	IL17RD	-1.3681	1.18029e-09	LTBP2	-1.0743	6.99631e-33	MAMLD1	-0.9624	0.00628917
KCNJ8	-1.8666	0.00113223	FJX1	-0.9596	1.1804e-08	HNRNPH1	-1.5186	3.96432e-45	ALDH3A1	-1.3659	1.75552e-57	PPP1R1C	-1.0733	0.00187879	PLCE1	-0.9617	7.78123e-07
LY96	-1.8615	5.11106e-14	GADD45B	-0.959	7.47719e-06	SRSF2	-1.5181	4.30619e-51	TPPP	-1.3633	0.0302701	PCSK9	-1.073	2.18822e-20	APOPT1	-0.9613	1.49096e-13
MARK1	-1.8593	2.70584e-08	TRNH	-0.9587	0.0330971	ZNF271P	-1.518	8.95115e-18	NTHL1	-1.3608	4.37841e-11	EIF5	-1.0714	4.17761e-39	SMIM14	-0.9608	1.25696e-10
FAM111B	-1.859	8.35164e-32	ECH1	-0.9583	1.99909e-11	SLIRP	-1.5153	2.73709e-44	TRMT10C	-1.3579	1.54256e-24	KRT7	-1.0704	9.31445e-46	PPAP2A	-0.9603	0.0390091
NETO2	-1.8569	4.923e-49	NECAP1	-0.9573	4.00635e-10	PHACTR3	-1.515	0.0458602	TRERF1	-1.3573	5.68944e-13	UGT8	-1.0679	0.000491509	ZNF662	-0.9593	0.0318001
LPIN1	-1.8529	5.18119e-28	MRPS17	-0.9566	4.74142e-17	FAM86C1	-1.5137	7.43169e-08	ZNF709	-1.3571	0.0420192	ZSCAN12P1	-1.0676	0.0180308	PC	-0.9566	1.95348e-05
RRS1	-1.8503	8.28e-45	PARP8	-0.9535	1.31514e-05	CCDC94	-1.5127	2.39688e-11	C8orf76	-1.3567	0.00163197	OTUD1	-1.0663	9.94575e-06	EPHB6	-0.9563	0.0359172
AP4S1	-1.8451	1.01568e-15	MRPS2	-0.951	1.68763e-13	CKMT2-AS1	-1.5093	2.46664e-07	KIF9	-1.3502	1.46771e-07	ADGRF4	-1.0663	0.000257849	YJEFN3	-0.9559	0.0290355
ITGB2	-1.8439	1.74375e-10	RGS3	-0.9506	5.22387e-11	ZNF326	-1.5092	3.63516e-29	TMC5	-1.3483	1.96318e-18	MKRN2OS	-1.0656	0.0382194	GPR160	-0.9557	0.000909161
OAT	-1.8431	2.83012e-42	IPPK	-0.9456	1.20514e-06	SNORA63	-1.5072	0.0102192	MAPKAPK3	-1.347	6.05392e-28	NADK2	-1.0637	2.35443e-16	ADCK1	-0.955	7.71908e-05
FADS2	-1.8431	1.5364e-15	XRCC3	-0.9436	3.01647e-09	IPO5	-1.5068	7.92393e-48	STC2	-1.3463	2.72402e-27	GPATCH2L	-1.0633	4.77647e-23	SERPINB5	-0.947	1.22966e-08
COL4A3BP	-1.8425	7.26121e-47	CTSV	-0.9429	8.89158e-10	NDUFAF4	-1.5061	7.51857e-13	PALD1	-1.3461	3.8167e-07	SAMD9L	-1.0633	0.01265	SESTD1	-0.9466	3.14619e-16
HMGA2	-1.8365	6.22382e-47	NPC2	-0.9422	6.09099e-16	ATP5A1	-1.5045	1.03917e-36	EBNA1BP2	-1.3453	2.89042e-36	FBP1	-1.0577	4.28001e-07	C9orf116	-0.9452	4.48511e-06
MPRIP	-1.8356	1.7851e-67	TUBB4B	-0.941	1.1898e-18	RASAL2	-1.5031	3.39148e-41	DPH2	-1.3438	1.55992e-17	APBB3	-1.0563	0.0185698	LINC00925	-0.9445	0.0401426
PCSK9	-1.8347	6.97632e-10	CLSPN	-0.9409	6.41137e-12	COQ2	-1.4993	1.90895e-19	LIPG	-1.3405	6.29191e-15	DTX4	-1.0542	8.97008e-10	NDRG1	-0.9429	1.16197e-08
SERTAD4-AS1	-1.831	0.00393669	ZNF488	-0.9396	0.00113142	WDR7	-1.4983	1.01504e-09	CMTM7	-1.3388	4.74892e-13	CDKN2D	-1.0542	0.00481156	ANXA9	-0.9424	0.00474079
CTGF	-1.8277	0.000285671	CHURC1	-0.9374	4.29252e-13	PHAX	-1.4978	6.46187e-24	RP1L1	-1.3388	0.0414497	IGFBP6	-1.0521	1.8776e-26	ACP6	-0.942	6.17451e-08
FA2H	-1.8263	1.25418e-15	KLF10	-0.9372	6.01716e-18	SFN	-1.4968	9.95951e-29	TBC1D8	-1.3386	1.8715e-09	CLIC3	-1.052	0.033516	LLGL2	-0.9412	2.33041e-09
FANCM	-1.8245	2.55948e-21	LINC00152	-0.9367	1.99977e-07	DHX29	-1.4937	1.65136e-27	CUEDC1	-1.3369	6.25067e-21	TMED8	-1.0518	4.15821e-24	MXD3	-0.9404	2.53997e-05
PFAS	-1.824	2.36017e-36	TMCC3	-0.9361	0.000137263	APEX1	-1.4911	3.67353e-42	CHST4	-1.3353	0.0345917	LOC100506548	-1.0494	1.70044e-09	MYOM3	-0.9395	0.0044473
PRMT5	-1.8231	1.0487e-40	NCR3LG1	-0.9348	0.0236484	PAQR4	-1.4901	4.13971e-07	SLC45A3	-1.3318	2.48024e-08	SNCG	-1.0493	6.09743e-08	HHIPL2	-0.938	0.00449349
LINC01268	-1.8223	0.0268662	SHB	-0.9345	1.9837e-09	CMC4	-1.4895	0.000914082	IL18R1	-1.3309	0.0102058	GTDC1	-1.0491	7.14077e-05	CTF1	-0.938	0.0347956
C14orf80	-1.8209	1.26229e-14	PSMD8	-0.9324	2.48003e-13	CLTB	-1.4839	5.22248e-24	GAL	-1.33	1.36947e-06	CAPG	-1.049	5.61555e-23	ISCA2	-0.9366	1.03661e-10
ZNF726	-1.8208	0.00268598	DUSP5	-0.9322	6.72159e-07	TOMM40	-1.4836	2.26822e-25	MAPK13	-1.3297	3.79729e-30	BCL6	-1.0473	2.1187e-06	P4HTM	-0.9339	7.49046e-05
WRAP53	-1.8194	3.39682e-17	MT1X	-0.932	0.000281958	CALM1	-1.4828	6.56746e-51	ALKBH1	-1.3248	1.01922e-13	AIM1L	-1.0436	9.17919e-05	MSLN	-0.9336	4.60447e-07
DPF1	-1.8174	0.0282311	LINC01123	-0.9319	0.000112919	SNHG8	-1.4815	1.70304e-05	IER5	-1.3248	1.28717e-13	MIB2	-1.0425	4.78517e-06	NDUFAF3	-0.9329	0.000241195
GBAS	-1.8173	8.19838e-46	KCNQ3	-0.9299	1.7973e-12	DOCK11	-1.477	0.00163111	ZNF703	-1.3233	0.000129283	REEP6	-1.0423	1.35178e-07	TIMP4	-0.932	0.000263915
TMEM180	-1.8159	3.61639e-05	SC5D	-0.9289	2.68741e-13	SNORD74	-1.4762	0.0328358	MKRN2OS	-1.3219	0.00671964	C1orf53	-1.0408	0.0182194	AIM1L	-0.932	0.000747481
LIN52	-1.815	2.85779e-09	CDK20	-0.9279	0.0204707	TCF3	-1.4759	3.55252e-26	NOXA1	-1.32	0.00232628	MOK	-1.0404	6.09411e-14	OSER1-AS1	-0.9307	0.00494969
SMURF2	-1.8142	1.17553e-52	SAC3D1	-0.9275	5.00381e-05	NME1	-1.4756	2.68326e-37	GOLGA2P5	-1.3188	0.00015661	CRIP1	-1.0403	4.40738e-15	TFCP2L1	-0.9306	0.000337584
GYLTL1B	-1.8132	0.000112686	LOC257396	-0.9274	0.00012528	GAR1	-1.4751	5.48983e-35	ADORA1	-1.317	7.32771e-05	AREL1	-1.0397	1.94915e-20	SPA17	-0.9305	3.22051e-05
LIFR	-1.8119	6.71541e-10	PLEK2	-0.9269	1.5684e-08	DDX28	-1.475	1.57044e-13	SMOX	-1.3161	3.37044e-13	TMEM158	-1.0388	1.75475e-05	KREMEN2	-0.9294	0.00243202
RAB38	-1.8102	5.87752e-15	PRPF4	-0.9253	2.05575e-13	NOP58	-1.4749	6.20029e-42	RABEPK	-1.3143	1.56982e-17	SLPI	-1.0384	4.62152e-05	ALPP	-0.9291	2.66565e-06
WDR62	-1.8098	4.89063e-13	FXN	-0.9247	3.79796e-05	SFPQ	-1.4748	7.41056e-44	CDKN2D	-1.3077	0.00032282	HNMT	-1.0382	0.00260289	ALDH4A1	-0.9291	0.000905454
LOC105379260	-1.8088	0.034556	TXNRD1	-0.9231	1.36108e-21	COX3	-1.471	9.2854e-05	SIX2	-1.3064	2.96694e-08	RNPEPL1	-1.0373	5.88987e-13	GPD1L	-0.9267	0.000252648
PPP1R1C	-1.8084	6.87851e-15	NOM1	-0.9226	4.08269e-09	LTV1	-1.4701	3.37637e-21	TMOD1	-1.305	0.0291834	LOC728730	-1.0358	0.0127407	CREG2	-0.9263	0.0156712
STMN3	-1.8076	3.30572e-10	STK32A	-0.9215	8.94433e-06	ABCF2	-1.4694	6.26094e-33	SNORD36A	-1.3037	0.0263606	TPRXL	-1.0353	0.00060525	ZFYVE21	-0.923	1.09168e-10
PCDHA13	-1.8073	0.0255064	ANXA8	-0.9212	0.00116552	CIRH1A	-1.4688	5.3974e-22	CCDC163P	-1.3027	0.0406014	SSPN	-1.0352	0.00160413	RASSF2	-0.9222	0.000861559
HPDL	-1.8045	2.94747e-12	NFX1	-0.9209	1.0329e-10	FTSJ3	-1.4684	1.44059e-31	ITGA2	-1.3008	7.85695e-28	CAB39L	-1.0349	0.000154996	PTN	-0.9198	0.000680392
HMGCR	-1.8038	2.5092e-38	SNORD87	-0.9207	0.0361451	PITPNM3	-1.4664	3.2283e-19	TATDN2	-1.3007	4.71817e-19	DOK7	-1.0345	0.00495494	SIRPB1	-0.9182	0.0417667
B3GALNT1	-1.8023	0.00997079	DNAJC2	-0.9197	4.88881e-08	TMX3	-1.4663	1.86542e-23	TECPR2	-1.3007	2.34763e-14	F2R	-1.0315	0.0357336	SLC41A3	-0.9178	6.90908e-05
PYGB	-1.8005	3.64285e-53	STON2	-0.9192	1.02936e-06	KRT80	-1.4658	2.50759e-43	TNFRSF10A	-1.2961	5.68884e-05	CCDC167	-1.0312	2.06414e-06	LTBP1	-0.9177	0.000361473
OAS2	-1.7962	4.36601e-11	PRTFDC1	-0.9189	3.26744e-11	BDNF	-1.4657	2.28858e-08	SH2D2A	-1.2961	0.0157993	SNAI2	-1.0296	7.50621e-05	TCTA	-0.9173	0.00537668
MBIP	-1.7954	6.80008e-26	REXO4	-0.9179	1.50838e-10	CYP20A1	-1.4656	4.35217e-10	NOL12	-1.2948	2.4423e-14	LYNX1	-1.0296	0.0467193	DYNC1H1	-0.9154	1.80105e-19
ELK3	-1.7918	2.05261e-38	CTU2	-0.9174	7.49621e-06	NCLN	-1.4607	2.18309e-20	PAK6	-1.2938	0.000121594	AHNAK2	-1.0281	5.98774e-07	JOSD2	-0.9127	0.000353342
PFN1	-1.7875	8.59109e-39	CGREF1	-0.9171	0.00631436	FAM101B	-1.4599	0.00154988	CYP27C1	-1.293	0.00887059	AGMAT	-1.0281	0.00160225	FAM127C	-0.9119	0.0049173
SLC9A3R2	-1.7869	1.50517e-21	UBAC1	-0.9168	4.91289e-08	SLC26A2	-1.4594	3.94221e-10	ADCK1	-1.2907	4.34833e-08	TACSTD2	-1.0252	8.72246e-34	HES4	-0.9118	0.00661273
MT2A	-1.7868	2.71646e-43	CYP24A1	-0.9155	0.00980752	ZC3H8	-1.4584	1.78599e-19	POC1A	-1.2888	3.26855e-12	TMEM187	-1.0246	0.00273287	ZNF362	-0.9115	0.000143224
S100A4	-1.7843	0.00488307	SFXN1	-0.9154	1.41523e-12	CENPE	-1.4582	7.52448e-34	SLC48A1	-1.2877	6.15156e-20	TRNL1	-1.0206	0.0213216	BTBD6	-0.9071	0.0169746
TCEAL3	-1.7795	1.19599e-13	NAA10	-0.9153	5.56688e-13	PAK1IP1	-1.4579	4.6871e-22	CDC20	-1.2862	1.86227e-28	HSPG2	-1.0202	3.26874e-16	CST3	-0.9069	1.75845e-10
LOXL3	-1.7788	0.000385774	CDCA5	-0.9131	5.22387e-11	USP2-AS1	-1.4573	0.00123566	PIK3R3	-1.2854	1.46327e-18	ACAP3	-1.0157	1.12831e-08	BIK	-0.9064	0.0288012
LAMB3	-1.7777	1.22194e-49	INIP	-0.9123	3.04683e-08	PNO1	-1.4571	4.86178e-32	ORC1	-1.2845	4.74075e-14	PRSS21	-1.0126	3.38185e-07	SAMD15	-0.9061	0.0192119
PCDHAC1	-1.7776	0.00721057	LOC101927391	-0.9111	0.00192124	PTPRG	-1.4563	2.96471e-21	COL8A1	-1.2797	0.000676154	LIN52	-1.0126	1.07946e-06	LIN52	-0.9058	2.164e-05
CCDC86	-1.7753	8.64506e-27	MTMR8	-0.9104	0.0479264	SPATA5	-1.4561	2.24471e-15	SPP1	-1.2791	5.83559e-24	EFNB2	-1.0104	2.42294e-17	PVRL1	-0.9036	2.30073e-06
HK2	-1.7747	1.22396e-32	FANCA	-0.9098	7.72906e-08	DYNLL1	-1.4559	1.50788e-28	DNLZ	-1.2788	6.33394e-05	PIGQ	-1.0076	1.30879e-08	C1orf53	-0.9035	0.0483964
C2orf82	-1.7717	0.00104832	EIF2B2	-0.9087	2.08697e-08	DNAJC9	-1.4507	9.45616e-30	C9orf142	-1.2779	2.31635e-09	PITX1	-1.0055	3.36628e-07	TESK2	-0.9034	0.0313875
ZNF273	-1.7685	2.93791e-13	EPB41L4B	-0.9082	8.16691e-10	ZMPSTE24	-1.45	4.49038e-41	HSPE1	-1.2771	9.45771e-36	TLE2	-1.0031	0.00459803	C3orf14	-0.9032	0.000165955
ZNF501	-1.767	0.00371482	SAFB2	-0.9069	0.0361571	TMEM99	-1.4498	3.87124e-07	LONRF3	-1.2766	0.000203524	IL17RD	-1.0026	3.66797e-06	SEC14L2	-0.9031	2.51489e-07
CHRNB1	-1.7669	2.86529e-09	C12orf60	-0.9065	0.0114234	MCM3	-1.4497	6.63303e-35	ZNF560	-1.2749	0.0356437	FKBP7	-1.001	0.00869623	FER1L4	-0.9018	2.23636e-08
GRB10	-1.7656	3.03167e-24	LOC90784	-0.9063	0.000261431	HSPA9	-1.4489	5.41342e-54	GNL3	-1.2741	2.56318e-31	MBOAT1	-1.0003	8.66725e-06	FUZ	-0.9009	0.000679961
ITGA6	-1.7642	3.79109e-51	PCLO	-0.9056	0.0209519	FZR1	-1.4481	3.72202e-16	MIR1244-2	-1.2741	3.41401e-08	LRRN2	-0.994	0.00493092	AK4	-0.9008	4.15401e-07
INA	-1.7621	1.1609e-05	SART1	-0.9044	6.36798e-08	CCDC84	-1.4479	1.35628e-12	PTGES2	-1.2698	4.0794e-21	CAPN8	-0.9933	1.67654e-06	MORN1	-0.9	0.00264263
CDKN2B	-1.7619	2.21266e-18	SAP30L-AS1	-0.9039	0.0139646	HNRNPA1	-1.4476	1.8666e-46	CPOX	-1.2689	3.27998e-15	KLHL3	-0.9921	0.00329356	SRD5A3	-0.8989	0.0143536
E2F1	-1.7587	1.6111e-17	DEPDC1B	-0.9024	4.89705e-11	METTL1	-1.4468	1.04021e-13	ZNF511	-1.2682	1.20022e-07	DECR1	-0.9918	4.54941e-10	KLHL3	-0.8979	0.00970483
MERTK	-1.7541	2.67482e-14	CKMT2-AS1	-0.9014	0.00103829	FAIM	-1.4466	3.79015e-09	HTRA1	-1.267	1.39336e-11	P4HTM	-0.9893	1.6156e-05	OGG1	-0.8978	0.00153622
DUSP7	-1.7528	5.30365e-12	SDCCAG3	-0.9007	7.00833e-13	RGCC	-1.4455	0.0207614	HR	-1.266	0.000495612	CCDC113	-0.989	2.5322e-06	HDAC11	-0.8977	0.00850183
FAM64A	-1.7515	7.68193e-20	ZNF510	-0.8982	3.05144e-05	TTC1	-1.4454	4.13449e-28	ID1	-1.2657	3.95216e-18	KCNMB2-AS1	-0.9886	0.0188689	CADM4	-0.8975	7.65136e-11
EIF2S1	-1.7501	6.90435e-45	BCCIP	-0.8975	1.3586e-12	RPL36	-1.444	4.67428e-42	MIR1244-3	-1.2656	0.0183864	STPG1	-0.9851	0.00509568	ALKBH1	-0.896	1.41921e-06
SH3KBP1	-1.7498	1.08578e-26	HIST1H2AC	-0.8961	0.0195339	SNORD31	-1.4423	0.00483634	SLC22A20	-1.2653	0.0214782	GPNMB	-0.9838	8.06878e-05	BRK1	-0.8955	1.50268e-13
SLFN13	-1.7496	9.59919e-19	PPP1R12B	-0.8951	3.90445e-08	LOC100129461	-1.4404	0.0353865	C6orf52	-1.2646	0.0101056	LIPE	-0.9834	0.0417867	POLD4	-0.895	0.000125095
MYBL1	-1.7483	9.49725e-45	CDK6	-0.8925	1.66959e-14	ATP6	-1.4395	0.00376595	CLCN2	-1.2602	2.72897e-07	SNW1	-0.9833	8.71724e-21	TSPAN13	-0.8934	3.88951e-09
MIR4444-2	-1.748	0.00315208	ERC1	-0.8918	2.59277e-07	ETF1	-1.4392	2.2311e-42	EMC3-AS1	-1.2566	3.20805e-07	Mar-01_1	-0.9833	3.54082e-17	CASP9	-0.8913	0.00872869
SLC15A2	-1.7471	0.00363034	CCND1	-0.8902	1.68895e-18	SKA3	-1.4379	2.47118e-20	LAT2	-1.2561	0.0126002	KIAA1644	-0.9833	0.0157675	EPS8L1	-0.8907	0.000948391
IDS	-1.7464	4.64194e-44	DENND3	-0.8885	5.04895e-06	B3GALT5	-1.4368	0.000301134	PYGB	-1.2508	3.86927e-29	AREG	-0.9825	0.0346205	DLST	-0.8896	1.50268e-13
MBOAT2	-1.7447	1.5146e-32	EIF5	-0.8879	6.08733e-19	FNIP2	-1.4365	1.02234e-31	RNF224	-1.2485	0.0490087	TMEM238	-0.9782	3.85914e-05	KDM1A	-0.8885	7.6324e-18
NAT1	-1.7447	3.89461e-12	SNRPF	-0.8877	1.42484e-12	RRP36	-1.4352	8.68303e-22	SRPX2	-1.2473	8.76974e-09	ABTB1	-0.978	0.0116464	NEAT1	-0.8877	1.62742e-14
PHKG1	-1.7405	0.000743332	ZNF41	-0.8874	0.000139852	TXNL4A	-1.4341	1.32104e-17	LYPD1	-1.2471	0.00306182	ST6GALNAC2	-0.9758	0.00686943	SLIRP	-0.887	2.19215e-19
NRP2	-1.7378	2.33395e-35	PNP	-0.8866	5.0201e-14	DLSTP1	-1.4336	0.042525	SURF2	-1.2471	0.0141603	CASZ1	-0.9711	0.000464693	TRAK1	-0.8869	7.75138e-08
MAMLD1	-1.7364	2.22187e-13	EIF3J	-0.8866	6.38854e-13	FUZ	-1.4331	0.0350647	IL15RA	-1.2466	0.000328422	CELSR1	-0.9704	1.31172e-14	ATP9A	-0.8869	1.42153e-05
DOCK3	-1.7319	4.1628e-08	FAM120A	-0.8865	8.6459e-17	LOXL3	-1.4316	0.00120569	SLC2A8	-1.2448	5.51217e-06	YPEL3	-0.9696	0.000104568	SCCPDH	-0.8862	6.32319e-06
MLPH	-1.7318	1.54969e-22	SLIRP	-0.8847	3.2721e-15	ITGB1BP1	-1.4293	4.72258e-32	ISCA2	-1.2446	3.07815e-18	HES6	-0.9654	0.0131269	MLH3	-0.8853	2.18934e-08
GPS2	-1.7301	5.79631e-21	MRPL11	-0.8841	3.37119e-12	GINS1	-1.4279	3.6813e-25	DCBLD2	-1.2437	3.89626e-33	LZTFL1	-0.9618	1.55096e-08	NMNAT2	-0.883	2.84815e-06
LINC00941	-1.7291	1.06249e-06	DNAJB5	-0.8838	0.0246006	EEF2KMT	-1.4277	3.21427e-06	AGMAT	-1.2425	0.000138942	CFAP54	-0.9591	0.00750636	ZNF688	-0.8822	0.0275348
MGAT5B	-1.7285	0.000922421	EGLN3	-0.8837	7.97783e-08	HNRNPU	-1.427	2.52978e-43	LAMA4	-1.2421	7.34532e-22	SIX2	-0.9542	2.36722e-05	LOC100506100	-0.8804	8.67781e-05
LOC644554	-1.7261	0.0049174	NOP16	-0.8814	1.38168e-12	DTYMK	-1.426	4.86183e-27	FAM83F	-1.2415	0.0278597	APOLD1	-0.9535	0.000155316	ZSCAN31	-0.8801	9.29255e-08
Mar-01_1	-1.7257	1.56269e-14	DDX39A	-0.8814	8.56808e-10	SUPT16H	-1.424	5.63954e-46	LOC100288748	-1.2414	0.000618822	CSRNP1	-0.9528	0.00198904	ALCAM	-0.8796	9.92201e-19
UTP15	-1.7254	1.28466e-23	HSDL2	-0.8813	9.82072e-12	RPUSD1	-1.4238	2.56888e-12	ACP6	-1.2412	3.74932e-13	C22orf23	-0.9527	9.63287e-05	CCDC64B	-0.877	9.35393e-05
MTHFD1	-1.7236	7.45928e-45	LINC00941	-0.8803	0.00353506	SLC4A4	-1.4195	0.00628567	CDC25A	-1.2409	2.75528e-12	ACAA1	-0.9517	3.99619e-09	ABHD16B	-0.877	0.0419967
IER5	-1.7236	1.15032e-20	SKIV2L2	-0.8799	5.57262e-15	PSMC3IP	-1.4191	2.69918e-07	PODXL	-1.2406	8.6714e-37	LRRFIP2	-0.9511	2.40379e-13	DOCK11	-0.8752	0.000569208
PGBD1	-1.7212	2.92689e-05	CDC6	-0.8796	2.63342e-12	LOC101928000	-1.4188	0.000141517	GALNT12	-1.2392	9.39533e-20	PPAP2B	-0.9471	8.3227e-08	DMC1	-0.8752	0.0476987
PPFIA4	-1.7204	1.51791e-05	PSPC1	-0.8794	1.47937e-12	NIFK	-1.4184	1.67084e-27	RAMP1	-1.2389	7.44311e-12	CEBPA	-0.9471	0.00539226	ERP27	-0.8751	2.95663e-05
AOC2	-1.7202	0.00021487	NAA35	-0.8781	5.04725e-11	RYR3	-1.4172	0.0195146	STK40	-1.2375	6.51603e-20	PGAP3	-0.9456	0.0147976	ROGDI	-0.8733	8.60083e-06
ALKBH8	-1.7187	1.24836e-23	NCEH1	-0.8773	1.18825e-14	CDCA3	-1.4169	5.64601e-25	ANKRD39	-1.2371	0.000130817	NOXA1	-0.9448	0.0350606	HSPB11	-0.8725	4.85768e-14
ANGPTL4	-1.7182	0.000404525	GREB1L	-0.8767	6.80041e-05	LNP1	-1.4149	0.000814523	S100A14	-1.2358	6.79162e-27	KLHL35	-0.9442	0.0300603	GPR89B	-0.8721	0.00151999
TMEM156	-1.7158	1.48202e-24	C9orf114	-0.8757	1.5326e-07	SAAL1	-1.4144	7.48361e-14	PSRC1	-1.234	1.24104e-12	BAIAP2L2	-0.9407	0.0418227	CSTB	-0.8718	1.92684e-16
C10orf95	-1.7151	0.0021012	MPV17	-0.8755	1.22153e-07	SNORD44	-1.4137	0.0103017	DCTPP1	-1.2326	1.39872e-22	MEGF6	-0.9378	9.0337e-11	SHROOM1	-0.8709	0.00160125
CNTNAP3	-1.713	6.01844e-05	VPS13A	-0.8741	6.78872e-12	TRAPPC2L	-1.4134	1.0864e-24	ZNF569	-1.2322	0.0149159	JDP2	-0.9361	6.72611e-17	PBXIP1	-0.8689	2.1678e-05
DDIAS	-1.7103	6.94053e-17	LCP1	-0.8739	1.05255e-18	URB2	-1.4113	1.76021e-14	ST3GAL4	-1.2313	2.01658e-10	RBBP8NL	-0.9336	0.00654439	GSN	-0.8683	5.05508e-09
LTBP4	-1.7103	0.00289781	LACTB2	-0.8735	9.14771e-08	MRTO4	-1.4104	1.42133e-25	TIMP1	-1.2298	1.10501e-08	ISG15	-0.9315	0.00853202	CERCAM	-0.8664	2.11673e-07
TOMM5	-1.7101	8.42928e-40	TIMM8A	-0.8727	8.10865e-10	DARS2	-1.4079	5.00585e-28	LINC01588	-1.2294	0.00277529	FLNC	-0.9312	4.10589e-22	PYGB	-0.8645	5.36757e-14
RPP40	-1.7076	7.42116e-10	ZDBF2	-0.8722	0.0317428	SYT16	-1.4037	9.03875e-08	FOXD1	-1.2234	0.0177032	COL18A1	-0.9296	6.44877e-17	NRP2	-0.864	2.18035e-08
HAGLR	-1.7058	0.032801	SLC25A20	-0.87	0.0286817	MOK	-1.4027	3.803e-10	LMNA	-1.2222	7.09826e-42	TMEM134	-0.9289	3.65227e-06	NINJ2	-0.8634	0.0069904
UBE2E4P	-1.704	0.043116	BAIAP2L2	-0.8697	0.0447705	TFRC	-1.4021	1.45837e-44	PSPH	-1.2182	5.5779e-22	LAMB2	-0.9277	2.28495e-11	TCN2	-0.8625	0.0244032
TRPV3	-1.7032	0.00352747	UBAP1	-0.8689	7.22611e-12	RPF2	-1.4001	6.23203e-35	SNHG19	-1.2176	7.4886e-08	RASEF	-0.9244	5.61809e-07	SPSB3	-0.8623	2.08961e-05
EMP3	-1.7027	1.13496e-07	POLA2	-0.8667	9.03724e-09	CPLX1	-1.4001	0.000271996	PPAN	-1.2165	0.0108197	ZNF436	-0.9218	4.03984e-05	LINC01089	-0.8613	0.000526873
NOS1AP	-1.6985	5.23246e-06	DDX58	-0.8666	1.90784e-07	C19orf70	-1.399	2.72398e-09	PUS1	-1.2148	4.17147e-13	CROCCP3	-0.9207	0.0221178	RAB40C	-0.8612	4.26865e-05
CD3EAP	-1.6975	5.48604e-06	ACTR3B	-0.8662	0.000468956	CCNA2	-1.3986	1.73698e-34	ARPC5L	-1.2147	3.96387e-27	TRAK1	-0.9187	4.8799e-10	LIPH	-0.8611	5.52159e-07
DKC1	-1.6974	1.49647e-49	KLHL29	-0.866	0.000411945	ND1	-1.3982	0.00793095	WDR34	-1.2112	1.31649e-22	PROM2	-0.9184	6.29977e-16	C4orf19	-0.8608	0.0312587
S100A6	-1.6961	2.13207e-55	ATF5	-0.8658	1.75474e-05	RCL1	-1.3976	1.68445e-12	TMEM158	-1.2106	7.20939e-07	EIF1B	-0.9177	2.59041e-08	C1orf116	-0.8601	3.90772e-08
FAM109B	-1.6909	0.0315171	MAPKAPK3	-0.8646	1.47937e-12	COX11	-1.3962	1.57993e-21	PDE12	-1.21	2.98615e-13	DNAAF3	-0.9167	5.06812e-05	BLVRB	-0.8596	2.44933e-11
DPY19L1	-1.6885	6.13267e-43	DIMT1	-0.8642	1.70157e-10	NAA10	-1.3914	3.32631e-31	TM4SF1	-1.2087	3.64262e-25	IP6K2	-0.9148	1.06957e-13	KLK5	-0.8587	8.33443e-17
MPP5	-1.6882	3.57098e-45	AP4S1	-0.8635	6.19725e-06	IBA57	-1.389	1.27654e-05	CYC1	-1.2059	8.76413e-20	KRT16	-0.9126	0.000170096	TMEM238	-0.8587	0.000591773
SRM	-1.688	9.55542e-21	MALL	-0.8628	0.0109625	DLGAP5	-1.3889	4.67694e-41	ATP6V0B	-1.2058	1.62311e-15	H6PD	-0.9091	1.86749e-11	PPAP2B	-0.8574	1.55531e-05
MCF2L	-1.6866	1.97784e-05	C12orf4	-0.8625	2.08697e-08	COA7	-1.3882	6.46007e-21	NR6A1	-1.2057	6.30068e-05	ZSCAN31	-0.9091	1.02971e-09	PITX1	-0.8566	7.57424e-05
FJX1	-1.6862	4.37774e-18	ETS1	-0.8619	9.18977e-15	TEX15	-1.3867	7.93928e-09	ABHD14A	-1.2044	0.00643176	SCCPDH	-0.9077	3.19629e-08	LBH	-0.8548	7.17812e-06
MRPL52	-1.6848	6.10519e-25	SLC31A1	-0.8618	5.43268e-08	NOL12	-1.386	1.38281e-09	MOCOS	-1.2008	4.64886e-12	DOCK11	-0.907	0.000229622	TKT	-0.8516	1.1409e-15
KBTBD8	-1.6833	0.00214337	NOB1	-0.8612	5.18098e-14	BMP2K	-1.3832	1.1392e-18	LYPD3	-1.1974	7.55454e-20	ACOT8	-0.9065	0.000506564	AKR1C1	-0.8512	8.70478e-10
MCM10	-1.6792	6.55478e-13	LYPD1	-0.8603	0.0406266	LSS	-1.3818	1.09764e-07	PDXP	-1.1962	7.50665e-08	EPM2A	-0.9064	0.0289534	IP6K2	-0.8497	2.81439e-10
RNF144B	-1.6788	0.0126875	OAS1	-0.8601	1.01111e-05	FAM64A	-1.3791	4.19822e-16	CCDC153	-1.1936	0.0238914	GATS	-0.9061	1.61963e-06	GPR19	-0.8484	0.00397842
IFNLR1	-1.6771	3.88973e-07	RPIA	-0.8599	1.03329e-07	SRP19	-1.3769	1.11151e-17	ZNF883	-1.1927	0.0043946	PPM1L	-0.9052	0.00782194	C2orf54	-0.8483	7.78123e-07
SNORD30	-1.6748	0.0044224	CHMP2B	-0.8589	1.95739e-13	TMEM56	-1.3737	5.51754e-13	CDC42EP4	-1.1905	8.48079e-16	SATB1	-0.9028	8.64115e-05	CFAP44	-0.8479	0.022909
PODXL2	-1.6738	4.61263e-10	STAT4	-0.8571	0.0241387	SRM	-1.3721	4.51476e-17	FAM131A	-1.1888	0.000152829	WDTC1	-0.9019	2.96422e-06	LDLRAP1	-0.8475	5.29529e-06
EFEMP1	-1.6716	3.68579e-29	LOC100507053	-0.8568	0.0352375	MBNL3	-1.372	1.27951e-16	CD58	-1.1887	9.68315e-09	SLFN5	-0.9007	0.00130172	CPZ	-0.8475	0.042395
GPR35	-1.6686	0.00135732	SUPT16H	-0.8554	9.60586e-17	FAXC	-1.3718	2.85692e-05	STX1A	-1.1872	1.4438e-05	GATSL2	-0.898	2.65944e-07	TUSC2	-0.8471	4.93082e-05
GPATCH4	-1.666	3.5113e-06	FAM86C2P	-0.8546	0.00313064	NF2	-1.3717	6.16776e-20	RPL39L	-1.1854	6.96657e-18	TMEM45B	-0.8945	0.0194205	TRNC	-0.8465	0.00553195
PLAUR	-1.665	1.71181e-17	LOC654342	-0.8538	0.00546231	MYBL2	-1.3709	1.06121e-26	FPGS	-1.1854	7.25713e-17	H1FX	-0.8935	8.04687e-18	GPR78	-0.8464	0.00470307
SLC5A3	-1.6637	4.75738e-22	SLC6A6	-0.8532	8.43044e-10	MEX3D	-1.3697	3.67629e-11	FIRRE	-1.1845	0.00602643	NDUFAF3	-0.8918	0.000116924	TPRG1L	-0.8456	2.39728e-06
S100A2	-1.6636	6.47596e-19	ETS2	-0.8531	6.95106e-07	AKAP8	-1.369	1.87709e-16	HS6ST2	-1.1844	1.27495e-11	LMO4	-0.8897	1.98108e-11	CDC42BPB	-0.8427	3.06464e-15
CCND1	-1.6634	7.76901e-44	ZPR1	-0.853	9.09671e-09	POLR2E	-1.3689	7.40442e-26	FSCN1	-1.1842	2.09179e-22	ZNF836	-0.8896	0.0456396	TADA3	-0.8421	7.41217e-09
AGPAT9	-1.6617	1.70118e-23	ZNF79	-0.8523	0.0151157	HSD11B2	-1.3683	0.0265152	KLHDC8B	-1.1838	0.0211901	ALS2CL	-0.8851	1.13936e-08	TMA7	-0.842	1.05109e-09
DEPDC1B	-1.6611	1.15794e-27	RBFOX2	-0.8507	0.000328893	VAV1	-1.3679	6.25844e-08	MLPH	-1.1798	1.94374e-24	PODXL	-0.8818	7.57606e-22	EPHX1	-0.8415	2.18334e-14
CEACAM1	-1.6608	1.81207e-06	LOC105371397	-0.8502	0.0090518	CCT6A	-1.3669	2.34066e-54	TIMM10	-1.1789	9.11097e-15	MUC1	-0.8817	0.00298889	DHRS3	-0.8411	1.28288e-08
PCDHB12	-1.6605	0.0163008	IPO11	-0.8488	4.43223e-08	NDUFB7	-1.3656	7.27466e-16	LINC01106	-1.1784	0.00437817	ERMAP	-0.8815	6.67675e-05	RBBP8NL	-0.8409	0.0166334
FAM27B	-1.66	0.0199499	MIR4435-2HG	-0.8488	3.79489e-06	MYH15	-1.3655	0.00118663	C20orf27	-1.178	2.70881e-12	NMRK1	-0.8811	1.0349e-05	DOCK3	-0.838	9.28e-06
HPRT1	-1.6597	4.1133e-33	PPTC7	-0.8482	9.96026e-12	MCM4	-1.3647	8.84072e-40	SLC20A1	-1.177	1.31995e-22	VGLL3	-0.8798	3.01462e-06	OCEL1	-0.838	0.048548
IGDCC4	-1.6567	4.17886e-07	PINX1	-0.8478	1.95573e-05	MTHFD1	-1.3614	9.40844e-40	NRP2	-1.1767	1.28401e-15	MYLIP	-0.8798	3.58012e-05	IDH1	-0.8377	3.57295e-14
PINX1	-1.6547	9.55487e-14	LAS1L	-0.8477	1.17479e-12	C14orf105	-1.3601	0.0320642	PTGER4	-1.1715	2.03808e-10	ODF2L	-0.8785	9.18773e-09	SUCLG2	-0.8368	7.45361e-08
MB21D2	-1.6545	1.19346e-14	RAD23B	-0.8469	7.16452e-14	UBAP2	-1.36	4.45953e-22	IRAK1	-1.1703	1.03978e-37	RASGRF1	-0.8757	0.0394798	GALE	-0.8362	2.19571e-05
SERTAD4	-1.6541	1.45468e-07	CHORDC1	-0.8468	2.72343e-11	MCM9	-1.3597	1.56475e-07	NOTCH3	-1.1694	5.16956e-22	PPP1R13B	-0.8747	1.16379e-05	CRELD1	-0.8361	0.00586818
CCDC85C	-1.6516	8.54151e-25	SPIN3	-0.844	0.000205513	MIR503HG	-1.3593	0.00386051	AMIGO3	-1.168	0.00810182	LOC100129550	-0.8746	0.0457155	CCDC176	-0.8355	0.037683
VDR	-1.6513	3.06155e-17	DYRK1A	-0.843	3.08614e-08	EPHA1-AS1	-1.3559	0.047636	CCDC68	-1.1676	0.00377513	ENPP1	-0.8727	0.00362805	TMEM219	-0.8348	4.95723e-05
SLC22A18AS	-1.6481	0.0214308	LOC102724594	-0.8429	0.0061394	MSH3	-1.3533	1.80795e-13	RGS14	-1.1667	0.00499556	GNAI2	-0.8719	1.25628e-16	NPRL2	-0.8343	0.000699649
HIST2H2AC	-1.647	0.00128166	RANBP1	-0.8428	1.51413e-14	SRSF3	-1.3529	4.38521e-34	UGDH	-1.1662	3.33624e-25	MYO5C	-0.8718	7.11451e-09	RASSF1	-0.8326	0.00155055
GNPNAT1	-1.6451	5.08949e-46	PHF5A	-0.8427	2.06801e-08	MALT1	-1.3525	9.47183e-19	SLC52A2	-1.1657	3.77972e-09	KRT80	-0.8692	3.95555e-20	ZNF213-AS1	-0.8321	0.0332436
DHX33	-1.6412	5.67728e-34	CHM	-0.8425	1.29396e-07	ERCC6L	-1.3516	9.48422e-23	CD74	-1.1644	3.39278e-09	NCKIPSD	-0.8667	3.54489e-06	S100A14	-0.8318	7.78512e-10
ZNF680	-1.6403	9.31469e-24	VRK1	-0.8423	2.12851e-11	MVK	-1.3515	6.14578e-08	SIVA1	-1.1642	2.58989e-12	PBX1	-0.8664	4.57064e-12	C9orf16	-0.8318	1.80234e-06
EMP2	-1.64	2.56169e-13	ZP3	-0.8416	0.00153159	HARS	-1.3513	3.32697e-26	PRKCD	-1.163	2.83574e-12	TM7SF2	-0.8662	0.00597994	ALDOC	-0.8318	0.0190242
CDCA7	-1.6397	5.31373e-33	LOC100507577	-0.8407	0.0473315	CXXC1	-1.3498	1.25904e-09	PLEK2	-1.1627	1.14452e-14	KLK10	-0.866	6.21525e-05	JAG1	-0.8305	1.70802e-07
CCDC88C	-1.6376	6.45787e-17	LRRC8C	-0.8388	0.000473458	MRPL4	-1.3486	5.67883e-18	DCPS	-1.1603	1.83584e-07	ABHD8	-0.8603	0.000214951	PBLD	-0.8302	0.0249647
SNORD28	-1.6375	0.0143311	FAM120AOS	-0.8386	1.93656e-09	CD109	-1.3485	2.75798e-25	ARPC4	-1.1564	6.73935e-18	TLN2	-0.8596	0.00011499	RPSA	-0.8289	9.22201e-14
CYB5A	-1.6372	2.85936e-22	PPM1G	-0.8374	1.77411e-09	ATP5D	-1.3477	9.5234e-16	TGFBR2	-1.1563	3.69481e-19	SMIM14	-0.8575	1.08127e-10	SLC26A6	-0.8269	0.0255627
DSCC1	-1.6341	1.78461e-14	CCL28	-0.8366	0.0156864	TMEM5	-1.3458	5.64917e-14	YRDC	-1.1563	1.49591e-05	LOC100132352	-0.8534	0.00361569	GATS	-0.8263	3.84393e-05
SLIRP	-1.6305	1.05543e-36	TOMM40	-0.836	4.47074e-10	ZC2HC1C	-1.3438	0.00721974	HSPH1	-1.1559	4.72924e-37	POMGNT2	-0.8517	3.88847e-05	HSPG2	-0.8227	1.30647e-08
EXOC6	-1.6302	5.20994e-16	RRM2	-0.8347	1.89595e-14	LRR1	-1.343	4.41422e-13	IMPDH1	-1.1536	4.60353e-21	TNFRSF11A	-0.8517	0.0192416	H1F0	-0.8225	4.53631e-12
LUCAT1	-1.6285	3.57714e-13	HPRT1	-0.8339	1.58139e-10	COL4A3BP	-1.3427	1.55958e-32	ACOT7	-1.153	1.52603e-19	ADGRB2	-0.8514	0.00120499	HSD3B7	-0.8202	6.49771e-06
ST6GAL1	-1.6275	1.67673e-16	NOP14	-0.8328	1.0329e-10	GOLIM4	-1.3424	8.84244e-12	EPHB3	-1.1525	0.000213665	CCDC80	-0.8484	8.64706e-16	PINK1	-0.8201	0.00827716
PITPNM3	-1.6265	1.26857e-20	RAVER2	-0.8314	0.000381125	SLC22A18AS	-1.3409	0.035077	ZNF818P	-1.1515	0.00148381	MYOM3	-0.848	0.00767137	SCNN1A	-0.82	6.50132e-14
IPO4	-1.623	1.34312e-28	KALRN	-0.8313	7.53612e-05	SPATA33	-1.3407	5.9507e-05	SDCCAG3	-1.1513	1.4741e-17	AGRN	-0.8475	4.67829e-19	COL7A1	-0.8156	2.89151e-08
LOC101928794	-1.6229	0.00616277	MRPL20	-0.8304	1.64677e-08	ZWILCH	-1.3403	2.72037e-22	FAM174B	-1.1491	2.54742e-11	TRIOBP	-0.844	3.10014e-15	SPOCK2	-0.8125	0.00149616
ENPP1	-1.6229	0.00904961	NCBP1	-0.8296	1.88795e-12	SAC3D1	-1.3396	3.67939e-08	CCDC88B	-1.1482	0.00451956	MANBA	-0.8422	0.00863119	NR1H3	-0.8123	0.000374189
BRMS1L	-1.62	2.15603e-19	ETFB	-0.8283	7.79212e-10	FAM86C2P	-1.3394	4.14289e-06	C6orf1	-1.1481	1.31613e-05	ACSF2	-0.839	3.45309e-07	CFAP45	-0.8123	0.0389511
AEN	-1.6182	4.80033e-14	VDR	-0.8283	1.53068e-06	XRCC4	-1.3379	1.18988e-15	DLST	-1.148	1.6231e-29	MSRB2	-0.8385	3.45325e-05	ARL6IP5	-0.8121	1.94773e-07
LRRC6	-1.6097	1.00982e-11	CWC27	-0.8275	6.44188e-10	PRKAR1B	-1.3378	1.14816e-12	C1orf210	-1.148	2.78789e-08	GLRX	-0.8383	7.31624e-05	BTG1	-0.8119	1.52423e-07
SDC1	-1.609	1.08794e-30	FIBCD1	-0.8256	0.00254347	CYP51A1	-1.3354	4.18886e-29	LIMK1	-1.1475	8.98064e-27	CXXC5	-0.8365	3.65505e-08	OTUD1	-0.8087	0.00127163
PNMA1	-1.6076	5.58025e-23	TMCC1	-0.824	2.32454e-07	KIF4A	-1.333	1.97339e-31	ZMYND19	-1.1458	2.44264e-12	ACP6	-0.8357	2.71767e-07	DPM3	-0.8085	1.56237e-05
BBS5	-1.6067	0.00758917	TIAM1	-0.8239	8.0524e-07	FAM13B	-1.3319	3.17028e-14	RPL29	-1.1437	1.62871e-27	MTURN	-0.8348	3.67272e-05	AHSA1	-0.8079	3.74338e-14
MGAT2	-1.604	2.13037e-22	RNF212	-0.8237	2.63785e-07	PRKDC	-1.3308	2.05471e-43	ENTPD6	-1.1435	1.01228e-16	PMEPA1	-0.8336	1.25552e-24	TECPR2	-0.807	3.96648e-06
SCD	-1.5979	9.86907e-51	MOK	-0.823	0.000145284	FRAS1	-1.3307	5.07301e-10	C6orf141	-1.1431	0.000248177	MARCKS	-0.831	4.07419e-20	C19orf57	-0.8064	0.0163123
E2F8	-1.5972	2.25577e-19	DNAH11	-0.8226	3.45913e-05	FOCAD	-1.3303	3.82274e-19	ARRDC1	-1.1429	1.25602e-11	CABLES1	-0.83	0.00162177	TACSTD2	-0.8028	7.90656e-16
SAA1	-1.5925	0.00302499	PDE4D	-0.8222	0.0157148	HSPD1	-1.3291	2.12261e-47	SUSD2	-1.1425	0.025847	NR1D2	-0.8286	1.01312e-15	CLU	-0.8027	1.06531e-12
TUBGCP5	-1.5922	5.64964e-05	ZADH2	-0.8218	6.58149e-08	RPSAP9	-1.3291	0.0244838	CIB1	-1.1423	1.83901e-13	KIF9	-0.8285	0.000693204	PTPRU	-0.801	0.000198605
ARHGEF4	-1.5918	2.89527e-06	FKBP4	-0.8216	3.46334e-14	TPGS2	-1.3282	7.32801e-23	CDCP1	-1.1422	4.74826e-18	GABRB3	-0.8285	0.0386146	TMEM134	-0.8007	0.000225594
TMED10P1	-1.5918	0.00398996	LRRC8A	-0.8209	2.88069e-10	RPS26	-1.3278	2.2279e-30	LRRC8A	-1.1405	8.98776e-24	Mar-02_2	-0.8276	0.0305441	HIST1H2BK	-0.8001	1.30852e-11
HPGD	-1.5881	1.13869e-36	GPHN	-0.8208	1.23772e-06	PSPC1	-1.3278	2.62884e-26	CFAP54	-1.1403	0.00112149	LGALS3	-0.8262	2.32537e-11	TRMT61A	-0.8	2.656e-06
KRT15	-1.5879	1.81943e-11	SLC35D2	-0.8206	6.31054e-07	MRPL20	-1.3266	2.39165e-23	HOXB5	-1.1403	0.0145368	YLPM1	-0.8249	2.03789e-19	MARK3	-0.7992	1.13607e-12
PELP1	-1.5869	4.43941e-32	VPS9D1	-0.8195	0.0124008	LOC90784	-1.3265	1.57681e-07	JAGN1	-1.1402	2.61231e-11	H2AFJ	-0.8247	3.34198e-07	ORAI3	-0.7987	0.00691115
KIAA0586	-1.5868	3.07729e-23	PEG10	-0.8192	9.16771e-17	MUM1	-1.3263	1.58732e-12	TMEM63A	-1.1392	2.4012e-14	RASAL1	-0.8247	0.0108299	LINC00339	-0.798	0.0309073
SCARNA22	-1.5861	0.00726494	APRT	-0.8182	5.91847e-12	SLC22A3	-1.3258	2.73008e-06	ENKD1	-1.1369	0.000293214	KIAA1407	-0.8233	0.0116581	PFKFB4	-0.7971	0.0115203
MTFP1	-1.5782	2.48383e-11	NUP93	-0.8171	2.89556e-12	THNSL1	-1.3221	1.92585e-11	FAAH	-1.136	0.000340584	EPHA10	-0.8232	0.00513216	FKBP7	-0.7971	0.0378402
PFKFB4	-1.5753	1.34825e-05	GRPEL1	-0.817	1.44457e-11	MYB	-1.3221	1.56915e-06	IMPDH2	-1.1355	2.16914e-26	MOB3B	-0.822	0.00349964	TMEM44-AS1	-0.7968	0.0223412
UBE2E3	-1.5747	2.01169e-26	SESTD1	-0.817	0.000745843	RIBC2	-1.3213	0.00330364	JMJD6	-1.1348	3.88841e-08	MZT2B	-0.8218	3.9146e-10	NUDT14	-0.7967	0.0110983
DNAJA1	-1.5738	2.45757e-35	WDR92	-0.8163	4.29465e-06	KRT7	-1.3197	4.20765e-41	C1orf122	-1.1346	8.22868e-11	MIR4458HG	-0.8214	5.28818e-07	PLXNB1	-0.7965	5.94635e-06
LOC730268	-1.573	0.0196483	SMC5	-0.8161	4.01203e-10	CDKN2AIPNL	-1.3188	1.25268e-17	SLC25A10	-1.1345	1.57443e-16	CPEB2	-0.8209	0.00581366	FHDC1	-0.7944	1.27e-05
TLCD1	-1.5715	1.88904e-06	GINS3	-0.8161	2.31386e-06	GCDH	-1.3175	6.21359e-07	NCKIPSD	-1.1343	1.9703e-09	DNAJC4	-0.8204	7.03682e-05	MSRB1	-0.7944	3.26576e-05
GSTO2	-1.5682	0.00725729	FLVCR1	-0.8159	4.58845e-07	CDCA4	-1.317	8.90285e-22	LTBP2	-1.1339	1.42742e-31	THEM4	-0.8168	1.19468e-05	CAMK2N1	-0.7942	9.72234e-08
GPC6	-1.5678	2.91179e-10	DNLZ	-0.8156	0.00122168	CCDC102A	-1.3167	3.40144e-06	ALG3	-1.1339	4.11451e-20	OSTF1	-0.8151	1.70044e-09	FAT4	-0.7928	0.00146253
LSS	-1.5674	1.59254e-07	FAM98C	-0.8156	0.00441316	GUSBP4	-1.3167	0.00754763	HMBS	-1.1325	2.762e-11	RASSF1	-0.8149	0.000836528	SMIM4	-0.7925	0.00681104
CDKN3	-1.5646	1.76677e-27	PPARGC1B	-0.8144	0.000178073	LOC730268	-1.3167	0.030082	POMT2	-1.1311	3.31097e-16	WNT9A	-0.8138	8.18426e-10	C14orf2	-0.7922	3.56252e-11
TOP2A	-1.5602	1.02696e-43	C9orf3	-0.8125	7.93757e-05	PTRF	-1.3156	8.16649e-27	FCF1	-1.1284	5.14565e-33	TTC33	-0.8125	5.98223e-06	ZSCAN20	-0.7896	0.0275898
STAMBPL1	-1.5602	1.47199e-07	CCDC97	-0.8116	3.03615e-05	MNS1	-1.3143	6.18044e-07	PPIH	-1.1283	3.03488e-20	RASSF2	-0.812	0.000630858	LAMA3	-0.7892	7.00612e-11
PTRF	-1.5587	1.74978e-29	DNAJC7	-0.8113	1.80231e-09	NOL10	-1.3135	1.93786e-24	POLR3K	-1.1276	4.05693e-10	DUSP19	-0.8115	0.0102495	GPCPD1	-0.7877	0.00574563
HELLS	-1.5573	4.89245e-22	DCBLD2	-0.8112	1.76247e-15	PNP	-1.3132	9.45616e-30	MRPS2	-1.1274	6.61231e-17	TMA7	-0.8113	4.08787e-18	DYRK1B	-0.7861	0.0377504
CINP	-1.5485	3.30076e-23	NOL12	-0.8086	0.000397987	EXOSC3	-1.3118	7.67268e-18	FKBP4	-1.1262	1.12124e-35	TBC1D5	-0.8079	9.26013e-11	VIM	-0.785	0.00163248
TDP1	-1.5454	1.31693e-18	LINC01106	-0.8081	0.00140471	MBP	-1.3114	2.14032e-26	MFSD2A	-1.1252	0.0129728	CERCAM	-0.8079	2.06694e-07	KLK8	-0.7839	0.000171212
TCOF1	-1.543	7.12335e-30	TPM3P9	-0.808	0.0053615	RASAL2-AS1	-1.3113	0.0216051	KIF2C	-1.1226	2.73504e-28	TSC22D3	-0.8079	0.00211714	ITGB4	-0.7835	1.74128e-12
HSPA8	-1.5426	7.79891e-37	CCDC58	-0.8077	1.85398e-08	ZNF77	-1.3106	0.00469798	ALAS1	-1.1223	7.35497e-21	B3GALT6	-0.8077	4.13326e-05	SPCS1	-0.7834	5.1236e-08
HMGA1	-1.5416	1.10738e-30	EXOSC2	-0.8069	1.3375e-08	CAD	-1.3102	2.99141e-31	ZFP28	-1.1197	0.0142132	HR	-0.8038	0.0306386	IMPDH2	-0.7829	9.52607e-12
SH3RF2	-1.5411	1.64578e-15	CENPK	-0.8061	6.05888e-10	ERP27	-1.3085	7.6642e-15	IRX3	-1.1167	1.41814e-08	EEPD1	-0.8034	0.0479144	PCSK9	-0.782	2.63883e-07
FAM216A	-1.5394	2.47551e-12	TJP2	-0.804	8.41849e-11	ZNF492	-1.3081	0.000419994	CNTNAP3	-1.1159	0.00688594	WWC3	-0.8031	1.66475e-09	FAM195A	-0.7806	2.80406e-05
LOC100126784	-1.5391	0.0418998	COX16	-0.8022	0.00272288	CPSF2	-1.3078	9.63418e-33	DUS3L	-1.1149	6.75883e-07	LARGE	-0.8021	0.00920996	PERP	-0.7765	1.26791e-12
PRRT3-AS1	-1.5385	8.10792e-05	RABL6	-0.8021	1.01785e-06	CYTB	-1.3078	0.00211742	ENG	-1.1135	5.61028e-10	C9orf16	-0.8017	1.82636e-07	LGALS1	-0.7764	0.0422041
SIGMAR1	-1.5375	1.44032e-21	NRARP	-0.8	0.010046	PKIB	-1.3065	3.69908e-13	PTDSS1	-1.1129	1.03338e-21	COBL	-0.7988	2.93309e-08	TJP3	-0.7755	0.0056771
SLC8A1	-1.5372	1.28513e-06	NEXN	-0.7997	1.85787e-07	PGBD1	-1.3052	0.000257877	UQCC3	-1.1116	6.12096e-11	LOXL1-AS1	-0.7984	0.00175587	DMPK	-0.7724	1.39985e-05
RABEP1	-1.5354	2.53509e-26	AK1	-0.7991	1.78119e-05	GATB	-1.3037	9.90192e-13	ADAP1	-1.1114	1.42763e-10	DBP	-0.7968	0.00151604	ALDH3B1	-0.7723	5.44643e-06
TGFB2	-1.5346	1.42032e-24	NOL8	-0.7988	1.76242e-10	HGH1	-1.3031	4.93039e-08	HN1	-1.1111	2.56353e-24	ASAH1	-0.7963	8.7177e-10	ARHGAP4	-0.7722	6.14151e-05
EEF2KMT	-1.5335	7.66274e-06	TXN	-0.7986	2.6789e-10	ATP10A	-1.3025	1.13463e-10	CHCHD2	-1.1105	5.41474e-34	ID4	-0.7952	0.0110332	WNT9A	-0.7716	1.16473e-07
SEC23A	-1.5288	1.19145e-25	NAT10	-0.7983	8.423e-10	EXO5	-1.301	2.82871e-09	TGFA	-1.1095	7.96093e-14	CSTB	-0.7944	1.32452e-14	LINC00493	-0.7705	1.18954e-06
ATP1A3	-1.5282	0.0154773	MIR17HG	-0.7983	0.014992	PTGER4	-1.301	9.24693e-06	PHF19	-1.1092	2.01165e-16	HNRNPA1P33	-0.793	0.000204415	PPL	-0.77	2.2929e-12
G2E3	-1.5252	2.00932e-27	FTSJ3	-0.7979	1.13937e-09	MKI67	-1.3009	8.3207e-25	NALCN	-1.1085	0.00247482	EPPK1	-0.7928	5.68999e-05	E2F2	-0.7692	0.00450767
DHFR	-1.5243	1.79182e-30	TOP2A	-0.7977	1.45784e-17	TTPAL	-1.3002	4.13648e-15	CCT6A	-1.1075	1.07746e-39	FAM76A	-0.7925	0.0326067	PLEKHB1	-0.7682	0.00212004
C3orf52	-1.5241	1.12184e-07	CLN6	-0.7976	2.90048e-06	BCL11A	-1.2996	2.61931e-06	TRIB3	-1.1052	9.17992e-10	NFIA	-0.7913	6.9169e-05	AGTRAP	-0.767	0.000135275
SKA3	-1.5206	1.18128e-16	PSMC3IP	-0.7974	0.00373272	APOPT1	-1.2981	8.40988e-17	SIX1	-1.1043	3.14383e-06	SGOL1	-0.791	3.12063e-06	RPL29	-0.7661	4.88394e-09
TYMS	-1.5185	3.02545e-11	CDKN3	-0.7962	2.32849e-11	NT5DC2	-1.2978	4.85573e-12	CAMSAP1	-1.1034	2.03715e-09	TXNIP	-0.7901	3.66327e-11	GLUL	-0.7652	1.10093e-11
ANKRD32	-1.5158	3.80263e-15	DGKD	-0.7959	1.96839e-09	PA2G4	-1.2976	4.11087e-26	RPL35	-1.101	2.52587e-26	TIMP4	-0.7897	0.0007977	TCF7	-0.7649	0.00326511
ITGA2	-1.5152	1.09781e-36	MGLL	-0.7956	9.83368e-13	EDIL3	-1.2955	6.52863e-22	TOMM70A	-1.1001	1.79642e-27	ALPK3	-0.7892	0.0226633	BPHL	-0.7642	0.0286194
ERH	-1.5151	4.53877e-22	DNAJC11	-0.7936	1.40981e-07	KIF20B	-1.2954	4.38817e-27	DPM2	-1.0997	2.29803e-13	LOC101927021	-0.7889	0.00113498	SH3BGRL3	-0.7627	0.0372863
FABP6	-1.5143	0.0357388	HEATR3	-0.7922	5.66829e-08	RPS15	-1.2946	2.69486e-34	CARD9	-1.0992	0.00184512	STRIP2	-0.7863	0.000636795	LZTFL1	-0.7608	3.38952e-05
NIPAL1	-1.5135	8.26167e-15	USP18	-0.7922	0.0246569	DNMT1	-1.2941	2.53548e-35	SERPINB1	-1.0984	1.95199e-21	PGM2L1	-0.7862	0.0093762	ANO10	-0.7592	0.000237576
B3GNT5	-1.5109	1.92774e-24	GJB3	-0.7921	2.59621e-05	TMED10P1	-1.2924	0.0087443	SH3BP1	-1.098	4.67433e-06	CTSV	-0.7859	4.95001e-12	MYD88	-0.7584	0.000460124
AHSA1	-1.5103	8.16426e-31	TSR2	-0.7916	9.09362e-07	ABHD11	-1.2917	8.18795e-19	WFDC2	-1.0941	6.75109e-12	C9orf9	-0.7856	0.00321295	CREB3L4	-0.758	0.0309496
LOC101927746	-1.5092	3.72937e-10	ELOVL7	-0.7912	5.16362e-07	ZNF37A	-1.2915	4.23577e-18	SIGIRR	-1.0934	5.09869e-06	MMRN2	-0.7846	0.0446749	NTN4	-0.7563	2.57891e-06
S100A10	-1.5077	2.96992e-35	PARP2	-0.7897	7.79212e-10	PALLD	-1.2914	7.64629e-25	RPL32	-1.0932	2.51704e-37	MFI2	-0.7842	1.62864e-13	IL17RC	-0.7555	0.00438112
PGM5P2	-1.5076	1.06556e-08	CPSF2	-0.7894	1.12531e-13	RNF138	-1.2907	4.88429e-16	PPM1L	-1.0932	0.000618822	C17orf97	-0.7836	0.0449536	WDR45	-0.7547	0.0232087
CCNJL	-1.506	6.41578e-06	FOXA1	-0.789	3.11012e-07	HSPA4	-1.2899	1.75596e-40	EIF2B3	-1.0926	2.81143e-11	MARCKSL1	-0.782	1.05128e-11	ANKRA2	-0.7547	0.0462708
PPP2R3C	-1.5059	1.90218e-12	RRS1	-0.7883	1.62821e-11	SH3GL1	-1.2897	2.08438e-17	RPL24	-1.0925	9.6079e-32	ST5	-0.7802	0.000321636	SCAND1	-0.7539	2.56157e-05
ARRB2	-1.5054	1.16763e-11	EXOSC6	-0.7883	9.11329e-08	LONP1	-1.2887	2.52314e-25	ATG16L1	-1.0919	5.26158e-17	NMNAT1	-0.7795	0.00193718	SH3RF3	-0.7535	0.00634314
LOC101929705	-1.5048	0.000299754	MIER3	-0.7879	7.20739e-06	TRMT6	-1.2885	1.38525e-20	UBE2N	-1.0913	1.34156e-23	C9orf116	-0.7794	4.86615e-05	ALG1	-0.7521	0.000300174
SLC29A1	-1.5021	1.76663e-12	ARID5B	-0.7879	4.2784e-05	SCFD2	-1.2885	8.01882e-11	NOP56	-1.0891	7.56679e-28	HDAC11	-0.7788	0.0211029	RPL32	-0.7505	8.87979e-14
CHORDC1	-1.4998	2.2464e-25	CFAP44	-0.7879	0.000103915	CACTIN	-1.2885	3.9535e-09	POP7	-1.0888	5.82785e-14	DYNC2LI1	-0.7786	0.000323421	TMPRSS13	-0.7491	0.0257862
LPCAT1	-1.4987	0.000411941	PA2G4	-0.7872	3.77975e-09	SNHG1	-1.2879	6.36956e-24	HAUS7	-1.0883	9.91231e-10	THAP2	-0.7778	0.0245132	C4orf48	-0.7479	0.0222005
EXO1	-1.497	2.04052e-18	LANCL2	-0.7868	2.01953e-14	MBOAT2	-1.2871	8.27367e-25	TMEM53	-1.0862	8.46167e-05	MINOS1	-0.7767	7.61169e-11	CDH23	-0.7446	0.04778
LRRC75A	-1.497	0.0396477	PARP9	-0.7859	2.31547e-11	WDR77	-1.286	2.76225e-22	IFRD2	-1.0861	1.58187e-11	LIPH	-0.7763	2.3908e-06	PCBP4	-0.7441	0.0216727
VKORC1L1	-1.4942	2.55359e-26	DDX31	-0.7858	8.9513e-07	CCDC18	-1.2851	1.95129e-17	NPRL2	-1.0858	3.97995e-06	CYBRD1	-0.775	2.44506e-12	BHLHE40	-0.7437	2.00163e-07
PCED1B	-1.4925	8.1489e-24	ANXA3	-0.7853	6.41838e-14	AGPAT9	-1.2833	1.44206e-20	DGAT1	-1.0844	2.98335e-08	KIF15	-0.7749	7.96747e-09	MTURN	-0.7436	0.000469441
TSR1	-1.4924	5.16361e-31	HOXA10	-0.7845	0.00456672	PRMT6	-1.2828	7.28616e-17	TUBB4B	-1.0829	8.14961e-37	DHRS3	-0.7743	1.07881e-08	ACYP2	-0.7435	0.0156976
MAP3K9	-1.4917	9.31977e-27	IPO4	-0.7842	9.16011e-09	METTL8	-1.2819	2.33632e-15	NELFB	-1.0826	3.79086e-16	GPR89B	-0.7742	0.00318606	TRNN	-0.7433	1.25393e-06
ABHD3	-1.4915	1.65158e-10	PCSK7	-0.7838	6.37593e-06	CAPN8	-1.2815	3.04984e-07	ZDHHC3	-1.0824	2.92323e-22	MN1	-0.7725	0.00147959	PAQR4	-0.743	1.25714e-05
BMP8B	-1.4913	0.00272458	RMDN3	-0.7838	8.86024e-05	FAM58A	-1.2813	6.1403e-13	ATAD3B	-1.0823	4.44559e-09	SCNN1A	-0.7723	1.10667e-15	H1FX	-0.7416	8.32612e-10
GLRX5	-1.4904	2.57446e-29	ZNF593	-0.7835	8.15669e-05	EIF3J	-1.281	1.25265e-28	SGOL1	-1.0807	3.82499e-10	MDK	-0.7723	3.84777e-15	PPP1R13B	-0.741	0.00152507
ABCA1	-1.4902	3.10744e-20	PTGER4	-0.7832	0.00631621	CGNL1	-1.2804	3.26974e-10	THOP1	-1.0796	1.17308e-14	PHYH	-0.771	0.00184154	THUMPD3-AS1	-0.7401	0.000656168
ZFAND4	-1.4891	0.0214409	NCL	-0.7828	2.37795e-08	DOHH	-1.2803	9.37067e-07	ATP8B3	-1.0779	0.0469219	PRSS22	-0.7703	0.00388789	C6orf99	-0.7399	0.0442121
MAP7D2	-1.4883	0.0268294	EMD	-0.7824	1.09174e-08	CDCA7L	-1.2801	2.28891e-17	VPS9D1-AS1	-1.0778	0.0236901	FAR2	-0.7698	0.000538139	TMEM59	-0.7381	1.36322e-08
MEIS3P1	-1.4868	8.13635e-06	SRM	-0.7811	1.25866e-06	LINC01296	-1.2795	1.14422e-08	SNRPF	-1.077	2.70613e-16	TCF7	-0.7677	0.00207119	KRT19	-0.737	1.02592e-11
MICALCL	-1.4854	0.0112397	TRIM6	-0.7806	7.65791e-05	CDC25A	-1.2786	6.12266e-13	DOLPP1	-1.0768	8.41948e-10	S100A10	-0.7674	9.18807e-18	PIGQ	-0.736	0.000233456
ERCC6L	-1.4844	1.33582e-20	C14orf1	-0.7805	2.08586e-06	C19orf43	-1.2782	1.57866e-21	MRPS17	-1.0767	7.29236e-17	POC1A	-0.7672	1.87953e-05	TEX264	-0.7358	0.000406008
SCO1	-1.4807	1.5421e-24	WDR5	-0.7787	2.18685e-08	NOP2	-1.2779	5.69859e-25	NDOR1	-1.0759	2.05072e-10	TMPRSS13	-0.767	0.0172101	RHBDF1	-0.7354	0.00133125
VANGL2	-1.4794	0.00233987	C14orf2	-0.7785	2.41589e-11	SCD	-1.2776	6.41981e-42	NFIA	-1.0749	9.92457e-08	NPTXR	-0.7669	0.000325894	SAMD9	-0.7351	2.23059e-05
TCEA3	-1.4782	0.0155865	AFG3L1P	-0.7762	0.000365406	FAM32A	-1.2773	1.03356e-19	OSBPL3	-1.0748	9.89289e-23	LINC00667	-0.7664	0.0281313	C5	-0.7336	0.00290062
ZCCHC24	-1.476	0.0314117	SNRNP40	-0.7757	1.27301e-06	LOC105377621	-1.2765	0.0198561	PNP	-1.0747	1.0532e-10	TXNDC16	-0.7662	0.0063164	BSDC1	-0.7334	1.67069e-06
DTL	-1.4746	1.25681e-17	NUP50-AS1	-0.7749	0.0310702	DOCK3	-1.2736	3.23448e-06	UBXN10	-1.0738	2.11528e-05	PERP	-0.7654	1.47355e-15	MIB2	-0.7334	0.00152507
CDC7	-1.474	7.14542e-22	F5	-0.7747	0.00720708	PES1	-1.2733	1.05232e-22	PLEKHA7	-1.0732	1.99657e-08	C5	-0.7654	0.000853782	ZDHHC3	-0.7324	1.21964e-09
MSTO1	-1.474	1.30781e-09	SURF6	-0.7733	4.92491e-08	PRKACA	-1.2731	2.4296e-17	PDSS1	-1.0726	0.000148522	NNT	-0.7651	2.50651e-11	TRIB2	-0.7307	0.000698301
ZNF280C	-1.4727	2.07915e-12	NSDHL	-0.7732	4.05599e-08	SRSF1	-1.2698	4.63168e-42	TMED10	-1.0716	5.73176e-35	ALDH1L1	-0.764	0.00281373	TMEM187	-0.7306	0.0370912
HAUS7	-1.4724	1.25396e-13	FAM58A	-0.7732	8.51745e-06	NOP14	-1.2694	3.36747e-25	KIFC3	-1.0709	2.27794e-08	FGD3	-0.7633	8.57794e-06	THEM4	-0.7301	0.000732298
CPLX1	-1.4724	0.000345441	SMEK1	-0.7718	2.67539e-11	WDR78	-1.2676	0.00182916	C9orf69	-1.0704	5.51099e-14	MORN1	-0.7628	0.00750636	RNF123	-0.7295	0.000937002
GEMIN2	-1.4718	3.47681e-10	ARL14	-0.7711	5.28734e-05	EIF3G	-1.2654	2.68425e-23	GSTZ1	-1.0702	1.53767e-15	ACYP2	-0.7627	0.00767773	CEBPA	-0.7294	0.0462708
LMO7	-1.4711	7.8583e-28	MRTO4	-0.7703	1.95537e-08	PFDN1	-1.2648	1.9697e-22	BRIX1	-1.0697	4.2166e-29	NRG4	-0.762	0.038892	GRAMD2	-0.7284	9.02382e-05
NUP88	-1.4706	4.732e-22	SLC25A5	-0.7691	1.46057e-14	LINC01184	-1.2644	3.00275e-07	PPP1R16A	-1.0692	2.2315e-10	PLD1	-0.7612	0.00100599	ACSL5	-0.728	0.000173696
CEP128	-1.4703	2.00547e-11	STRIP2	-0.7688	7.03069e-06	GLRX2	-1.2632	3.77413e-12	TRABD	-1.0684	2.6899e-10	RPL37	-0.7611	7.41963e-14	AGMAT	-0.7271	0.0386684
SCML2	-1.4661	3.04109e-06	C9orf78	-0.7677	6.56824e-06	LOC102723373	-1.263	0.0367686	CTNNBIP1	-1.0679	8.10678e-12	CDC42BPG	-0.7606	1.31291e-06	RPL14	-0.7257	3.05428e-14
HSPH1	-1.4656	7.00797e-27	RBM14	-0.7673	2.25503e-08	MISP	-1.2626	2.11546e-17	NIT2	-1.0678	2.60342e-13	TTYH3	-0.758	1.63464e-11	EIF1B	-0.7254	8.74521e-05
SLC25A21	-1.4627	1.51793e-06	CCDC86	-0.7672	4.62844e-07	MSX2	-1.2612	0.00338499	PDE4B	-1.0678	0.020503	MAD2L2	-0.758	0.000680495	IFT140	-0.7249	0.00050828
L2HGDH	-1.4615	1.06671e-15	WDR43	-0.7667	1.16604e-13	GRWD1	-1.2608	8.3065e-15	ITGB4	-1.0668	4.00181e-27	SESTD1	-0.7565	3.10858e-14	PGM2L1	-0.7246	0.0274277
FAM84B	-1.4587	2.27437e-34	KIF24	-0.7667	0.00253127	NCAPG	-1.2599	1.66009e-23	PSMB2	-1.0667	1.24358e-31	EPHB3	-0.756	0.0181387	LOXL1	-0.7237	0.00087782
WDR20	-1.4583	5.41919e-16	SORL1	-0.7666	2.84649e-08	SNX5	-1.2595	9.81019e-29	NUP210	-1.0665	6.19425e-20	NT5DC2	-0.755	1.11915e-13	MAGED1	-0.7231	1.25132e-08
PAX9	-1.4582	1.0339e-09	JPX	-0.766	0.00341338	PA2G4P4	-1.2593	0.000189707	TSPO	-1.0657	0.002248	HOXA3	-0.7541	5.43818e-07	LINC00476	-0.7228	0.0317942
FLNA	-1.4576	3.51114e-44	DCUN1D5	-0.7656	4.03238e-09	GTF2H2B	-1.2592	6.42409e-05	GPR153	-1.0655	0.00128322	ZDHHC3	-0.7524	6.96566e-13	RABGAP1L	-0.7212	5.59431e-05
HSPA9	-1.4554	4.99462e-35	PAK1IP1	-0.7656	1.67745e-07	PQBP1	-1.259	1.39557e-15	NEFH	-1.065	4.17956e-07	RPL32	-0.7522	1.80048e-21	ATRIP	-0.7197	0.0131068
CYP2S1	-1.4546	5.37426e-06	RRP9	-0.7652	1.39007e-05	NOL9	-1.2589	4.72254e-12	VILL	-1.0649	0.0248108	CTBS	-0.7519	0.00366717	BRD2	-0.7187	0.00842119
PA2G4P4	-1.4512	0.000132164	IMPACT	-0.7643	1.20001e-06	MYH3	-1.2581	0.00106579	NR1H3	-1.0615	9.10223e-07	GPR135	-0.7507	0.000713734	TM4SF1	-0.7185	4.36461e-08
SLC25A19	-1.4509	9.22173e-05	TMEM216	-0.7632	0.0232992	CCND1	-1.2576	2.51789e-38	PITX1	-1.0601	3.69253e-07	PBLD	-0.7505	0.037952	UQCRC1	-0.718	1.84425e-09
EIF5A	-1.4489	1.05001e-23	RBM25	-0.7627	1.02405e-07	CEP128	-1.2569	3.85382e-11	ST6GALNAC4	-1.0594	0.000391581	PCYOX1L	-0.7492	0.018356	ACOT11	-0.7173	0.0259962
NEURL1B	-1.4481	1.80626e-06	SQRDL	-0.7625	3.65426e-05	AEN	-1.2566	2.05839e-12	TSEN2	-1.0591	2.79481e-08	CSAD	-0.7489	0.013262	TSTD1	-0.7172	0.0388344
CRCP	-1.4479	7.62629e-19	TIGAR	-0.7621	9.20386e-07	GINS3	-1.2561	1.45156e-12	RPP25	-1.0589	4.78613e-09	CHCHD7	-0.7482	1.31697e-06	NGEF	-0.717	6.98264e-05
CCDC110	-1.4467	0.00557354	FAM111B	-0.7617	1.88564e-09	PNMA1	-1.2559	5.49631e-18	MED27	-1.0587	9.64573e-09	SLC12A7	-0.7479	2.90105e-05	LRRC23	-0.7163	0.0050434
DLGAP5	-1.4463	4.95165e-30	ZNF860	-0.7616	0.00821755	SFXN2	-1.2551	0.0020919	IFT43	-1.0586	5.10053e-12	GNAI1	-0.7479	0.000582736	VAMP3	-0.7162	2.39492e-07
OAS3	-1.4444	7.70341e-18	RHOF	-0.7613	0.0174004	LSM7	-1.255	0.0159584	TREX1	-1.0584	0.000689994	CCDC109B	-0.7472	0.000394594	NCF2	-0.7159	3.12348e-05
ANXA3	-1.444	8.69267e-33	ATG4A	-0.7608	6.23725e-05	PSME3	-1.2549	1.17242e-31	RPUSD1	-1.0542	1.77441e-09	HMGN2	-0.7468	8.0216e-21	MINOS1	-0.7153	8.03192e-07
SFR1	-1.442	9.35277e-09	SETD3	-0.7585	2.46447e-09	FKBP3	-1.2527	5.54182e-29	C15orf39	-1.0525	1.82738e-08	NUDT8	-0.7431	0.0301487	GPNMB	-0.7149	0.00727807
TSPAN12	-1.441	1.25786e-05	PAPD5	-0.7578	4.51959e-09	MYEOV2	-1.2527	3.33393e-12	ASB13	-1.0508	1.32255e-05	MXD3	-0.743	0.000518284	PLOD1	-0.7145	2.63213e-07
RUNX1	-1.4408	4.39598e-23	VAMP5	-0.7578	0.000179273	PSMC5	-1.2526	4.59505e-28	TSNARE1	-1.0508	0.00043592	GATA2-AS1	-0.7421	0.00653534	PEX10	-0.7144	0.0178212
MST1R	-1.437	4.35067e-14	IFIT1	-0.757	0.000746271	FAM175A	-1.252	5.32831e-07	SQRDL	-1.047	1.14417e-08	SRD5A1	-0.7414	8.46984e-07	POC1A	-0.7134	0.000332921
HIVEP3	-1.4367	3.93636e-10	ALDH3B1	-0.7567	2.29753e-06	SLC39A3	-1.2519	2.07422e-07	BRI3BP	-1.0467	0.00138726	LOC105375205	-0.7386	0.0250929	AREL1	-0.7128	8.57801e-08
LRP8	-1.4322	3.91932e-17	CEP128	-0.7566	5.90146e-05	CINP	-1.2512	7.12177e-19	IER2	-1.0461	7.24457e-11	PADI2	-0.7379	0.000731353	TRAPPC6A	-0.7128	0.0097317
HMGB3	-1.4318	1.92448e-26	GSTZ1	-0.7563	0.00110528	PCSK9	-1.25	4.99982e-07	AVPI1	-1.0456	1.41882e-05	WFDC2	-0.7363	1.66274e-06	CYP1B1	-0.7125	7.74852e-06
EDIL3	-1.4318	1.8804e-19	DYNC1LI2	-0.7561	1.33887e-13	LAS1L	-1.2496	7.12257e-27	HSPD1	-1.0444	1.1499e-29	HSPB11	-0.7353	4.66501e-13	BMP4	-0.712	1.45356e-05
NDUFAF2	-1.4302	1.28589e-20	C9orf156	-0.7559	0.00892292	KCNK2	-1.2486	2.8914e-05	TCF7	-1.0433	2.57487e-05	BHLHE41	-0.7351	1.16548e-05	SDSL	-0.711	0.011878
POLR1E	-1.4301	5.50969e-19	APTX	-0.7557	2.96862e-06	MPP5	-1.2479	8.2216e-32	SUFU	-1.0431	6.77637e-06	NICN1	-0.7351	0.0326067	KIFC2	-0.7108	0.0032036
CPSF2	-1.4278	2.36713e-32	TMC5	-0.7551	1.58417e-05	MAPRE1	-1.2471	3.89166e-31	SLC6A9	-1.0399	4.60073e-06	CTDSPL	-0.7348	1.64242e-12	MED18	-0.7107	0.00161223
PNMA2	-1.4258	1.66686e-07	PTPDC1	-0.7544	0.00272053	RANBP1	-1.2469	2.6312e-36	SPHK1	-1.0386	0.00264069	S100A6	-0.7343	1.41765e-15	MYO5C	-0.7103	1.38563e-05
TMEM70	-1.4256	2.29125e-22	PGK1	-0.7542	1.39557e-14	NARS	-1.2464	6.13475e-30	ELFN1-AS1	-1.0365	0.0121959	DAB2IP	-0.7331	8.83079e-07	FOS	-0.7087	0.0319159
FEN1	-1.425	4.35035e-27	S100A13	-0.7537	8.44417e-07	RGS5	-1.2432	0.000507759	HERC5	-1.036	0.00209583	CCNL2	-0.733	1.39611e-09	THRB	-0.7071	0.00869982
PCNXL4	-1.4241	4.67465e-17	LSM12	-0.7536	5.91129e-06	PKIG	-1.243	0.000391579	DEF6	-1.0346	6.86121e-05	PRKCD	-0.732	5.8644e-06	EMP2	-0.7059	6.27591e-09
RAI14	-1.4234	8.39497e-21	DNMT3B	-0.7536	0.000766853	MTURN	-1.2428	2.78403e-07	PMVK	-1.0343	1.63342e-09	ST3GAL4-AS1	-0.732	0.00848315	E4F1	-0.7054	0.000474789
KRI1	-1.4225	0.000467308	WDR62	-0.7531	0.00041927	OLA1	-1.2409	7.97881e-28	LCN2	-1.0336	1.43356e-19	FBLN1	-0.7314	1.30285e-11	DHCR24	-0.7048	6.34882e-12
SLC25A11	-1.4219	1.17046e-20	LLPH	-0.7529	1.40058e-08	HDGFRP2	-1.2407	2.7902e-10	LINC00116	-1.0332	2.54131e-05	NGLY1	-0.731	7.04467e-05	FLNC	-0.7046	2.92687e-10
CRNDE	-1.421	0.0443115	SLC39A8	-0.7525	2.40353e-05	QTRT1	-1.2405	7.499e-11	OLMALINC	-1.033	5.69313e-05	BCAM	-0.7309	8.34488e-09	SLC35E2	-0.7041	0.0285142
SLFN11	-1.4207	0.000103652	ZCCHC9	-0.7521	2.71306e-06	SRRT	-1.2396	1.12586e-15	TMED8	-1.032	5.48211e-22	IL1R2	-0.7307	0.0404262	TMEM139	-0.7036	2.71873e-05
IFITM1	-1.4197	9.41901e-06	SRSF12	-0.7519	0.0353666	CCDC171	-1.2386	0.0362266	RANBP1	-1.0318	2.18548e-18	PIEZO1	-0.7299	1.44752e-13	SHISA5	-0.702	1.49579e-08
CCAT1	-1.4172	2.50421e-07	ERBB2IP	-0.7517	1.52768e-13	SYNM	-1.238	2.70275e-07	RARRES1	-1.0314	0.016787	MIR31HG	-0.7282	0.00319225	DAG1	-0.7014	8.16741e-11
NOP14	-1.4167	4.08458e-25	ZNF782	-0.7513	0.00668113	SCLT1	-1.2378	5.64542e-12	EXD3	-1.0293	0.017848	GORASP1	-0.7249	0.000257033	COL18A1	-0.7009	1.50062e-08
CDON	-1.4146	0.000328611	GCSH	-0.7512	2.47109e-07	LOC645166	-1.2375	0.0215363	ESRRA	-1.029	9.94401e-10	ANKMY2	-0.7245	1.82797e-05	EGF	-0.6989	0.00911349
KIF15	-1.4139	1.63218e-15	TMEM14B	-0.7507	1.875e-09	CAV2	-1.237	4.55753e-33	MRPL12	-1.0288	1.32988e-15	TNIK	-0.724	1.1802e-07	RAMP1	-0.6984	0.000208744
CDC25A	-1.4137	1.06012e-12	PMF1	-0.7507	0.000338183	CDC6	-1.2368	2.58726e-25	FGFBP1	-1.0283	1.06244e-05	ZNF10	-0.7239	0.0397047	B3GALT6	-0.6984	0.000720828
DCBLD2	-1.4127	2.77669e-38	GTF2H2B	-0.7506	0.0103819	NOLC1	-1.2368	3.14436e-25	SHISA5	-1.0279	1.00428e-18	CPTP	-0.7236	0.000182319	TMEM54	-0.6965	0.000660759
ALDH1B1	-1.4121	1.53072e-19	SMIM19	-0.75	0.0390252	PSRC1	-1.234	9.19754e-18	ARHGAP18	-1.0263	3.61362e-10	GTF2IRD2B	-0.7232	0.000605787	TMEM256	-0.6959	0.0103501
PLEK2	-1.4115	4.47506e-14	RAB8A	-0.7483	3.36915e-08	PRMT7	-1.2328	1.17221e-11	MRRF	-1.0254	1.2604e-15	RPL15	-0.7228	8.85074e-17	ZNF862	-0.6954	0.00372888
FDXACB1	-1.4114	0.00327844	NETO2	-0.7482	4.79541e-12	SNORD104	-1.2328	9.83737e-07	VOPP1	-1.0249	1.6186e-16	SLC12A2	-0.7224	1.90184e-05	ARHGEF3	-0.695	0.000210178
IKZF3	-1.4105	0.0482952	FHOD1	-0.7479	1.38837e-07	GFM1	-1.2319	6.45421e-27	TFPI2	-1.0245	1.11266e-11	DNAJB2	-0.722	4.62152e-05	MPPE1	-0.694	0.0223713
C14orf1	-1.4098	8.66269e-15	SYNE1	-0.7467	3.42053e-08	NEK1	-1.2307	2.389e-08	CLDN1	-1.0239	3.77972e-09	CDA	-0.722	0.00018175	PRSS12	-0.6939	0.0124286
PAK1IP1	-1.4094	1.53324e-17	RPS10	-0.7466	0.032127	CGRRF1	-1.2302	8.79456e-05	PKP3	-1.0231	6.09099e-15	ATPIF1	-0.7211	3.83546e-11	MIR1244-2	-0.6938	0.00343017
GDAP1	-1.4086	1.46724e-10	RUSC2	-0.7461	0.00845218	MRPL54	-1.2285	3.60515e-08	NEIL2	-1.0202	2.2842e-05	EXOSC7	-0.721	1.05116e-06	PIGV	-0.6936	0.00640374
FANCE	-1.4083	0.000756036	SEMA3C	-0.7451	7.83113e-07	GPR39	-1.2277	2.05603e-06	CMC1	-1.0199	1.43951e-10	TMEM222	-0.7207	0.000554136	TCAIM	-0.6918	0.00104351
ERO1L	-1.4082	3.96718e-38	HIATL1	-0.7445	2.90092e-09	PPID	-1.2272	2.45592e-16	NPRL3	-1.0185	4.15942e-12	C5orf42	-0.7206	3.26976e-08	SH3BP5	-0.6911	0.0164033
CEP250	-1.4069	8.85676e-16	CIRH1A	-0.7445	5.43069e-06	ZNF407	-1.2263	1.1823e-06	WDR5	-1.0173	8.87715e-16	TEF	-0.7202	0.00359892	KRTCAP3	-0.6906	0.00375768
SPDEF	-1.4067	0.0177166	TPI1	-0.744	9.2162e-15	BIRC5	-1.2262	1.77283e-27	CYB561D2	-1.0153	0.00162606	ZFP30	-0.7196	0.0343858	PARP3	-0.6905	0.0139737
RPL23AP64	-1.4032	0.0284751	SMIM12	-0.7433	5.18283e-05	UQCC1	-1.2262	1.58561e-12	COMMD5	-1.0133	4.89056e-06	TNFAIP8	-0.7193	0.000156727	PDLIM4	-0.6902	0.0121642
CAPN2	-1.4025	7.15234e-42	LYRM4	-0.7417	0.000593431	ZNF786	-1.225	2.31003e-05	SLC45A4	-1.0112	2.85749e-07	TADA3	-0.7187	9.70209e-08	CSAD	-0.6899	0.0260435
CCDC80	-1.4024	8.53291e-06	METTL1	-0.7416	7.70883e-05	NHP2	-1.224	1.1972e-24	UBE2C	-1.011	1.76227e-21	ATRIP	-0.7185	0.00979936	TMED8	-0.6874	1.54918e-08
PGP	-1.3998	4.72533e-12	MST1R	-0.7415	6.94408e-06	LOC100129940	-1.2233	0.00903847	ADGRF1	-1.0107	1.84239e-13	GALNT12	-0.714	4.82172e-08	HYAL2	-0.6874	0.00190533
SRP19	-1.3987	2.13602e-14	PCSK6	-0.7412	0.00541622	FAM133DP	-1.2231	0.02474	CITED4	-1.0076	5.7544e-07	SCAND1	-0.7135	3.43387e-05	F8	-0.6863	0.0227373
RPP25	-1.3987	1.73032e-13	COTL1	-0.7406	1.06288e-11	CEP55	-1.223	8.94835e-21	NR2F6	-1.0073	1.20176e-15	SERINC5	-0.7116	1.1735e-08	CCNL2	-0.6857	3.22811e-07
STAC	-1.3972	4.12297e-12	RFK	-0.7406	1.18293e-05	BAG2	-1.2221	3.32617e-13	NGEF	-1.0073	3.39117e-10	RHOD	-0.7111	1.28996e-08	PTGES	-0.6837	2.21295e-08
KIAA0391	-1.3971	5.15275e-17	ALG2	-0.7406	1.89925e-05	SAMD4A	-1.2215	3.52109e-20	BCL2L1	-1.006	5.99011e-20	SLC41A3	-0.7104	0.000739764	RCOR1	-0.6823	2.54338e-08
CCDC85B	-1.3962	7.12442e-22	NUP188	-0.7401	2.54957e-10	TSN	-1.2207	1.42348e-25	NTMT1	-1.0045	0.000107364	VSIG10	-0.7101	7.05709e-05	KIF9	-0.6805	0.00887543
RPS6KA2	-1.395	1.53876e-09	SEC61B	-0.7398	4.30441e-08	EIF2S1	-1.22	2.8789e-29	LRRC45	-1.0044	4.37289e-09	ANO10	-0.7094	0.000354266	MILR1	-0.6804	0.0192119
ROR1	-1.3948	5.50238e-18	MRPS11	-0.7397	7.66843e-05	CHAMP1	-1.2198	4.82171e-12	ICT1	-1.0037	3.44919e-10	CD109	-0.7086	3.67511e-09	C9orf9	-0.6793	0.0173042
RASA3	-1.3945	0.000129333	CEP78	-0.7394	2.25213e-06	GOT2	-1.2195	3.11375e-32	NME1	-1.0031	1.63074e-20	KIAA1211L	-0.7084	0.00247981	ABHD15	-0.6787	0.00815815
CRIP2	-1.394	2.07915e-12	S100A11	-0.7391	0.0288968	FAM83D	-1.2193	2.74108e-21	PLP2	-1.0026	3.95718e-12	MSLN	-0.7055	5.49713e-05	GPX2	-0.6782	6.38836e-08
PCDHB13	-1.3936	0.000250347	MICAL3	-0.7389	8.27437e-10	ZNF69	-1.2191	1.58018e-05	LINC00514	-1.0026	0.0284648	COL12A1	-0.7053	7.04907e-06	BLOC1S1	-0.678	0.0495139
PIGH	-1.3934	0.00216321	ZNF513	-0.7389	0.0369666	R3HCC1	-1.2183	7.96705e-09	ABHD11	-1.0018	4.65484e-07	C1orf21	-0.7043	0.000760797	LOC101927136	-0.6774	0.000100462
SNORA67	-1.3928	0.0129439	LYST	-0.7388	1.04969e-06	KIF24	-1.2179	2.19858e-06	LARS2	-1.0013	5.92545e-10	CDKN1A	-0.7037	0.0179703	GNPTG	-0.6774	0.0482618
PALLD	-1.3916	2.03384e-25	MYEF2	-0.7385	0.00394844	SAFB	-1.2177	7.44732e-16	PRICKLE3	-0.9995	0.00849408	MICALL1	-0.7034	2.02972e-09	SPRYD3	-0.6767	0.00470307
TOMM40	-1.389	7.17009e-21	RPL36A	-0.7385	0.00400265	POLE2	-1.2173	2.04278e-10	BOLA2	-0.9994	2.0423e-08	ANXA8	-0.702	1.91915e-10	CCDC71	-0.6767	0.0318001
MCM6	-1.3885	1.53475e-29	EZH2	-0.7365	1.65183e-08	ASNA1	-1.2172	3.8935e-14	CTDSPL	-0.9987	7.59675e-19	TSHZ1	-0.7019	0.0165076	KCTD6	-0.6759	0.0495139
ZNF92	-1.3878	1.78885e-15	PLEKHH1	-0.7365	0.00394844	CNOT3	-1.2168	6.30447e-05	BCL9L	-0.9986	1.616e-18	IGFBP7	-0.7011	1.9131e-06	RNPEPL1	-0.6755	2.98039e-05
C1orf226	-1.3873	2.15888e-08	VCPKMT	-0.7362	0.0019999	MDFIC	-1.2157	6.74387e-21	RAD54L	-0.9979	4.18563e-12	TKT	-0.701	1.92869e-15	MTMR11	-0.6752	0.0407533
FUT11	-1.3868	0.00122175	PROSER2	-0.7353	0.00361581	DGCR8	-1.2156	2.39878e-13	ITGA3	-0.9972	3.72438e-24	C5orf34	-0.6997	1.64449e-05	TNIK	-0.6749	6.59558e-06
ATAD3B	-1.3839	4.34988e-14	FBXO10	-0.7344	0.00392404	SMIM12	-1.2153	5.56949e-11	CAPN15	-0.9961	1.64869e-10	MVP	-0.6984	2.53566e-09	FGD3	-0.6744	0.000319633
ETV4	-1.3835	8.89233e-09	PPP2R3C	-0.7342	6.71777e-05	CARS2	-1.2151	2.26483e-12	RAB27B	-0.9953	3.19318e-06	RBM5	-0.6965	1.6754e-05	FAM105A	-0.6725	0.0408346
SDF2L1	-1.3834	4.02177e-07	PYGL	-0.734	1.14561e-11	C1orf53	-1.2142	0.0193689	NUP37	-0.9949	1.62068e-12	SH3BGRL3	-0.6963	3.0701e-09	WDTC1	-0.6716	0.00134786
TXLNA	-1.3832	2.38533e-11	PBDC1	-0.7321	3.17269e-06	CHORDC1	-1.2136	2.47831e-20	MRPS25	-0.9932	2.61231e-11	MUC16	-0.696	2.58083e-06	NEBL	-0.6714	0.00756187
VIL1	-1.3803	0.00483973	HLA-A	-0.7318	0.000101284	PINK1-AS	-1.213	0.00687404	NDUFAF6	-0.9923	4.65226e-07	TMEM231	-0.6955	0.0127315	UGT8	-0.6708	0.0431224
AFAP1L2	-1.378	0.00403128	SKA3	-0.7316	1.59692e-06	ZADH2	-1.2121	2.99397e-15	HSPA8	-0.9919	3.01931e-29	PBRM1	-0.695	1.90202e-08	AGRN	-0.6703	5.99829e-07
ACER2	-1.3778	0.0458115	MRRF	-0.73	1.44468e-07	SGOL2	-1.2118	2.30231e-23	UTP14A	-0.9917	2.87548e-16	SAMD9	-0.6936	1.31474e-05	TECPR1	-0.6701	0.0270859
RPIA	-1.3777	1.07953e-13	FAM35A	-0.73	3.94421e-06	TACC3	-1.2109	3.66021e-27	CLPTM1L	-0.9909	7.77693e-11	DHCR24	-0.6935	1.00448e-15	C6orf141	-0.668	0.0403489
COPS3	-1.3762	1.70634e-25	DOCK5	-0.7295	1.5193e-08	LYAR	-1.2103	5.23555e-16	CHN2	-0.99	0.00224833	ARL8B	-0.6931	1.79201e-08	CBR3	-0.6674	0.012662
TIMM9	-1.376	7.59056e-16	EEF1B2	-0.7291	3.29095e-12	HNRNPA0	-1.2098	1.97458e-26	CPNE7	-0.9897	0.00440177	LMLN	-0.6931	0.000774731	S100A10	-0.6661	2.68971e-07
MT1X	-1.3745	3.09692e-07	LOC101927746	-0.7283	0.000471146	GEN1	-1.2097	1.17604e-16	RAB3D	-0.9895	2.02113e-05	CASC8	-0.6925	0.0414541	GNAI2	-0.666	3.74944e-07
DHRS4	-1.3733	2.43155e-05	CYB5B	-0.7269	4.62952e-11	PRMT5	-1.2092	4.43656e-25	NETO2	-0.9889	5.06387e-21	ZBTB48	-0.6921	0.0455012	MFI2	-0.6657	4.9382e-08
DNMT1	-1.3722	1.314e-31	RDH11	-0.7265	4.03483e-10	CENPK	-1.2091	2.43389e-20	NOP16	-0.9873	4.30347e-14	CLSTN1	-0.6918	5.78097e-14	PER2	-0.6645	0.0138571
LINC01123	-1.3721	3.98387e-07	ARL2BP	-0.7263	6.18396e-08	ESYT1	-1.2089	1.77701e-21	FAM72A	-0.9873	0.011272	CAMK2D	-0.6918	0.0259633	CABYR	-0.6636	0.0219803
UTP20	-1.364	3.12634e-26	CCRN4L	-0.7255	0.0159785	ERCC8	-1.2087	7.5216e-07	ARHGAP39	-0.9868	1.2789e-06	SRR	-0.6913	0.00124439	CPTP	-0.6633	0.000925221
SEMA3C	-1.364	3.60589e-16	SLC25A19	-0.7254	0.0266429	ASPM	-1.2075	2.73606e-30	AEN	-0.986	8.42238e-07	NMNAT2	-0.6912	0.000105276	PMVK	-0.6624	0.000811492
ANGEL1	-1.3629	4.79481e-10	SEC61G	-0.725	5.85841e-10	FBL	-1.2073	2.03358e-27	ABHD10	-0.9839	2.5958e-14	SPNS2	-0.6904	0.00047207	LOXL1-AS1	-0.6622	0.0155079
ST3GAL5	-1.3613	6.03989e-05	MTCL1	-0.7249	3.75336e-06	ELOF1	-1.2072	9.37104e-14	ZDHHC12	-0.9838	1.01748e-09	ZFP90	-0.6893	0.0339981	PSENEN	-0.6618	6.32319e-06
UBE2T	-1.3606	3.62053e-19	HDAC9	-0.7247	2.31106e-07	RPS6	-1.2066	1.9166e-27	C19orf57	-0.9838	0.00156971	HMGB3	-0.6892	1.48239e-09	PRSS22	-0.6614	0.0177705
CCDC88A	-1.3592	2.84394e-19	NPM1	-0.7243	7.90864e-13	RPL7	-1.2049	6.02286e-42	GAS2L1	-0.9833	0.000237836	KRT19	-0.689	2.36816e-15	OSBP2	-0.6614	0.0199533
SNORD17	-1.359	0.0019789	RRP15	-0.7239	1.02977e-08	PUS7	-1.2048	1.38525e-20	JTB	-0.9832	2.38931e-13	SOX4	-0.6887	1.01474e-07	CTSH	-0.6601	0.000130728
MIS12	-1.3589	2.27736e-15	ENO2	-0.7235	6.44692e-06	FEM1A	-1.2047	1.99847e-10	RHOF	-0.9822	0.00197555	PAIP2B	-0.6887	0.00744065	RPL15	-0.6595	6.84236e-11
FOXL1	-1.3573	0.00632971	SLC38A7	-0.7234	0.000189551	PPARGC1B	-1.2046	4.54674e-08	SNHG16	-0.9818	0.000924997	BRK1	-0.6886	3.18045e-11	MXD1	-0.6586	0.034968
POFUT1	-1.3566	1.9461e-23	ERCC8	-0.7231	0.00187664	FAM126A	-1.2044	5.82229e-24	CLPP	-0.9811	2.40522e-07	SLC29A3	-0.6881	0.000501768	HEBP2	-0.6582	5.2636e-05
MYH10	-1.3561	2.68782e-24	EXOSC3	-0.723	1.50352e-06	FBXO5	-1.2042	2.7259e-14	UBE2T	-0.9793	1.48641e-13	VPS13D	-0.6874	3.67272e-05	KLK6	-0.6573	4.67991e-09
PCNA	-1.3561	4.20249e-20	TANGO6	-0.7222	0.000125531	SNORD87	-1.2031	0.00721974	CKS2	-0.9792	2.80245e-20	GLB1	-0.6854	3.80324e-05	CTDSPL	-0.657	3.6614e-08
TRIM6	-1.3549	1.76916e-09	GRHPR	-0.7221	4.13052e-07	RBL1	-1.203	2.02387e-11	SFXN4	-0.9781	0.000103759	LRP11	-0.6847	7.25407e-06	ARF4	-0.6551	7.7267e-07
DNAH5	-1.3545	2.41234e-14	UTP15	-0.7218	2.99489e-07	SNORD76	-1.2025	0.041365	CDCA8	-0.9779	5.83989e-15	RIPK4	-0.6845	8.74457e-06	MEGF6	-0.655	2.77683e-05
GCH1	-1.3545	4.45459e-06	TMEM261	-0.721	3.6428e-06	CERK	-1.202	2.24775e-11	PLOD3	-0.9774	3.32832e-14	RNASEL	-0.6845	0.0143059	MAGI1	-0.6547	0.00160125
DTX2	-1.351	6.44225e-07	SMIM4	-0.7206	0.00060289	BRMS1	-1.2008	5.26402e-18	NPR3	-0.977	5.21799e-05	C21orf58	-0.6837	0.0161498	KLC1	-0.6543	9.15444e-08
C11orf24	-1.3498	1.48066e-09	CLCN5	-0.7197	0.00380748	RPS23	-1.2002	1.61633e-34	CENPM	-0.9768	3.52843e-08	C1orf86	-0.6834	0.00169919	ECH1	-0.6537	2.04832e-05
ZNF107	-1.3494	1.77614e-19	HIF1A	-0.7193	7.68534e-11	CENPL	-1.1993	3.15935e-09	RIPK4	-0.9767	9.30514e-09	DCAKD	-0.6829	0.000268908	TMEM107	-0.6536	0.00195059
COL9A2	-1.3489	0.0290141	TERF2	-0.7192	2.41703e-06	CFAP70	-1.1992	0.0387248	TRAIP	-0.9757	5.55752e-05	ZNF747	-0.6828	0.0273443	DYSF	-0.6536	0.0115328
LYRM7	-1.3476	4.059e-13	M6PR	-0.7189	1.86554e-06	TPM4	-1.1983	3.38733e-21	TRIM16	-0.9756	6.10207e-21	RALGAPA2	-0.6825	0.000104824	CELSR1	-0.6528	5.70704e-06
ELP5	-1.3464	2.10783e-13	ABL2	-0.7187	1.55135e-08	LINC01128	-1.1977	0.0011689	SIMC1	-0.9747	0.00477575	PXMP2	-0.6822	0.00050747	SURF1	-0.6527	0.0247523
BOP1	-1.3462	2.92404e-17	HNRNPA3	-0.7183	6.10248e-09	PAPD5	-1.1975	2.26752e-20	ARHGEF4	-0.974	1.92709e-05	DNAH2	-0.6815	0.015246	FAM195B	-0.6519	0.0388141
ACTN1	-1.3447	1.13684e-25	NIFK	-0.7181	2.9796e-08	DCTPP1	-1.1973	6.14087e-19	DYNC1LI1	-0.9738	2.22496e-11	ID1	-0.6811	2.80896e-06	PPP1R14C	-0.6516	0.00680846
UHRF1	-1.3432	1.35162e-22	CDKN2AIPNL	-0.7179	1.86384e-06	KIF23	-1.1967	3.57228e-27	LOC101928596	-0.9736	0.0434753	TMEM54	-0.6811	3.56452e-05	PEPD	-0.6508	0.000113903
IL23A	-1.342	0.0223261	TIPIN	-0.7174	3.51194e-05	H2AFZ	-1.1967	2.02181e-22	EIF2B5	-0.9735	8.91293e-13	CST3	-0.6808	4.70106e-09	HID1	-0.6506	0.0286685
C5orf30	-1.3392	6.15992e-08	PAX9	-0.7171	0.000633135	NDUFA11	-1.1967	3.63816e-15	EPHA2	-0.9733	8.14257e-16	TMPO-AS1	-0.6801	0.0490379	GLT8D1	-0.6499	0.000403267
MED6	-1.3378	1.01726e-12	HNRNPAB	-0.717	6.8482e-11	CORO1C	-1.1966	1.06762e-33	DHX30	-0.9725	4.80015e-12	OSBPL10	-0.6792	3.24559e-05	THOC7	-0.6491	3.62572e-07
PLXND1	-1.3366	0.000664333	BCL2L1	-0.7168	8.36704e-11	FAM81A	-1.1957	1.68458e-06	SKA3	-0.9725	1.65287e-09	MSI2	-0.6792	0.010705	EMC3	-0.6486	6.61694e-05
MCM2	-1.3354	5.47622e-27	NOP10	-0.7162	1.80332e-07	CRIP2	-1.1937	4.93262e-11	ZNF684	-0.9723	0.00683205	SH3BP5	-0.6788	0.0135003	TMEM115	-0.6481	0.00121597
NIP7	-1.3339	6.82732e-28	RPP25L	-0.7155	0.00109487	TFAP4	-1.1933	6.39832e-08	GBP6	-0.9714	0.046063	BSG	-0.6786	4.38795e-15	SNRNP25	-0.6479	7.3393e-06
AOC3	-1.333	0.0128611	FAM98A	-0.7153	2.07758e-09	RPS6KA4	-1.1926	1.8274e-20	NOTCH1	-0.9705	4.678e-10	USP48	-0.6783	6.81425e-09	OSBPL10	-0.6469	0.000225843
TCEB1	-1.3329	2.57369e-36	TCOF1	-0.7147	4.26862e-08	IFRD1	-1.1922	8.71378e-18	TXNRD2	-0.9705	0.000680789	H1F0	-0.6764	1.06039e-09	PGP	-0.6461	0.00126059
RAPGEF6	-1.3288	3.74135e-18	RSPRY1	-0.7143	2.36377e-07	CDCA8	-1.1918	1.32944e-17	ODF2	-0.9704	4.48151e-15	MCCC1	-0.6764	1.29081e-06	PCK2	-0.6461	0.0039511
GJB3	-1.3286	2.36205e-10	SRGAP1	-0.714	1.58639e-05	CCNF	-1.1911	1.47525e-14	RPS8	-0.9691	4.0587e-26	SHROOM1	-0.6759	0.008692	NADK	-0.6451	0.000469284
PLOD2	-1.3283	3.99959e-24	L3HYPDH	-0.7137	0.00085522	NOVA1	-1.1907	0.000578065	ETFDH	-0.9683	2.93181e-05	KCTD6	-0.6754	0.0395053	KLHL21	-0.6445	0.0147475
ZNF286B	-1.3281	0.041107	RHOBTB2	-0.7136	0.000319446	C4orf46	-1.1885	2.3387e-13	ZNF589	-0.9683	0.000313796	KDM1A	-0.6744	9.32868e-15	ABHD12	-0.6444	7.05107e-06
PMEPA1	-1.328	2.46887e-16	ZFYVE21	-0.7132	4.11304e-06	FGFBP3	-1.1883	0.0344295	HK2	-0.9673	1.0592e-09	SKAP2	-0.6736	1.14587e-09	ING4	-0.6435	8.25639e-05
VIM	-1.3275	2.15588e-05	ORC6	-0.7129	2.4783e-06	DDX10	-1.188	2.71654e-15	OSBPL10	-0.967	3.87527e-09	CLDN9	-0.671	0.010081	TRIQK	-0.642	0.00269455
ACOT9	-1.3269	8.34738e-11	PPP1R1C	-0.7115	0.000231697	GLRX5	-1.1876	8.27332e-24	ODC1	-0.966	5.60793e-22	RPS6KA2	-0.6707	0.0028164	ENO2	-0.6413	0.000864244
NOLC1	-1.3265	2.96715e-23	METTL8	-0.7113	2.32823e-06	GLRX3	-1.1872	1.04079e-18	CA2	-0.9649	0.0278064	CAT	-0.6692	1.36387e-06	PHYH	-0.6401	0.0144597
ABHD17C	-1.3235	1.04887e-09	OGFOD1	-0.7109	7.43324e-08	GNB2L1	-1.1868	3.01006e-37	HGH1	-0.9648	2.19638e-05	CHST12	-0.6688	0.00308963	DNAJC4	-0.6392	0.00422622
MYH15	-1.3234	0.00339924	MAP3K9	-0.7092	1.55047e-08	BCS1L	-1.1868	9.46037e-13	CIPC	-0.9639	6.23221e-13	PRAF2	-0.6687	0.0310187	DNAJC16	-0.6386	0.00661726
NCL	-1.322	7.91316e-22	RIC1	-0.7091	3.83462e-05	RPS3A	-1.1858	4.8272e-21	MRPL42	-0.9632	1.22969e-13	PHLDA3	-0.6686	0.00235827	ARPC4	-0.6377	7.72907e-06
FTSJ1	-1.3211	9.74871e-13	MLLT3	-0.7082	1.80799e-07	GEMIN6	-1.1856	4.47934e-15	CCT5	-0.962	1.69274e-31	MGAT5B	-0.6683	0.00381673	FAM114A1	-0.6377	5.58823e-05
NT5DC3	-1.321	3.33413e-06	PPRC1	-0.7081	2.13517e-06	RANBP3	-1.1852	2.29435e-11	PRR34-AS1	-0.9618	0.0492953	ARHGAP4	-0.6678	0.000230253	MYL6	-0.634	1.70001e-09
ZNF367	-1.3187	3.59397e-13	PROSC	-0.708	4.67097e-06	ABCA11P	-1.1849	4.51511e-05	PARPBP	-0.9609	1.84754e-05	ING4	-0.6657	1.00364e-05	CCNG2	-0.6337	0.00125968
GTF2H2B	-1.3166	0.000123162	CCS	-0.706	0.00104457	TYMS	-1.1846	1.61381e-08	MED8	-0.9604	7.59925e-09	LZIC	-0.6652	0.000188999	SLPI	-0.6329	0.0187545
CYP51A1	-1.316	2.71496e-23	TRAPPC2L	-0.7046	1.58758e-07	DNAJC30	-1.1843	2.1887e-06	HYLS1	-0.9604	5.6977e-08	ZNF862	-0.6635	0.00187058	NAGPA	-0.6326	0.030646
MICAL2	-1.3154	1.3986e-17	TRUB2	-0.7043	2.65514e-05	KIAA0586	-1.1841	1.06514e-18	ABT1	-0.9599	4.08335e-10	FBXO2	-0.6629	0.00189753	CALCOCO1	-0.63	0.0146127
BTBD6	-1.3129	5.83667e-10	FAM178A	-0.704	8.08632e-07	EFCAB2	-1.184	0.000259891	DOK7	-0.9588	0.00763094	F2RL1	-0.6624	7.73818e-06	METRN	-0.63	0.0276949
PRPS1	-1.3109	4.78895e-25	PDK1	-0.7025	2.61793e-06	KIAA1524	-1.1833	6.06732e-21	GTF3A	-0.9587	1.64078e-18	ADAM15	-0.6613	7.16959e-08	RPA2	-0.6299	0.000140151
CGNL1	-1.3093	9.08661e-09	RCL1	-0.7018	0.000200556	NXF1	-1.1831	3.03403e-14	LOC101928000	-0.9585	0.000509874	GAS2L1	-0.659	0.0167389	MPG	-0.6295	0.000335351
OPHN1	-1.3088	1.49571e-05	PNN	-0.7017	5.53252e-07	XRCC2	-1.1827	2.32342e-15	TOP1MT	-0.9583	3.56368e-08	NMU	-0.6582	0.0196055	OSBPL7	-0.6293	0.0242736
NGDN	-1.3083	6.93565e-13	CDC25A	-0.7012	7.5387e-05	MCOLN1	-1.1827	0.000187894	PTRH1	-0.958	0.0123002	LDOC1L	-0.6577	3.66084e-06	PHLDA3	-0.6287	0.0100035
ALCAM	-1.3077	6.80644e-30	DSCC1	-0.7011	8.9082e-05	PSMG1	-1.1823	1.4646e-14	HRH1	-0.9549	0.00092278	PMVK	-0.6568	0.000112831	CLDN1	-0.6284	0.000691508
FAM81A	-1.3077	3.08584e-06	FAM155A	-0.7002	0.0327821	FRMD6	-1.1818	7.18303e-17	AIFM1	-0.9537	1.36204e-17	CTXN1	-0.6567	0.00608183	RPUSD3	-0.6278	0.00376225
SLC7A7	-1.3067	0.0309311	ADRB2	-0.7	0.00449291	CYB5B	-1.1799	4.92063e-27	TSPAN4	-0.9532	0.00019942	DNAL4	-0.6545	0.000953482	PSD4	-0.6277	0.00248117
KCNQ5	-1.3065	4.05173e-06	POP1	-0.6995	8.02212e-05	CENPF	-1.1798	1.81798e-27	AK1	-0.9528	7.56722e-09	IQCG	-0.6527	0.00281014	GSTK1	-0.6275	1.53942e-06
DCLRE1B	-1.3061	2.24336e-09	RPL36AL	-0.6982	1.18686e-08	ADI1	-1.1796	4.10731e-10	CTSD	-0.9526	1.41883e-22	VAMP3	-0.6513	2.61338e-08	CDR2L	-0.6272	0.00306523
FASN	-1.3059	3.58761e-31	MT1A	-0.6978	0.0265945	CENPA	-1.1793	5.97665e-13	ST3GAL3	-0.9521	0.0167959	THRB	-0.6508	0.0128304	GPATCH2L	-0.6263	7.43194e-07
FBXO5	-1.3049	1.39371e-13	SNAPC3	-0.6974	0.000137263	CTPS1	-1.1791	5.71742e-26	PLK1	-0.9497	6.87994e-23	PEX10	-0.6506	0.0273802	MAPK8IP3	-0.6255	0.000330505
BARD1	-1.3044	1.51835e-13	TAF5	-0.6974	0.0032498	CHDH	-1.1789	3.37002e-05	SNHG4	-0.949	0.00231653	CLEC2D	-0.6501	0.0126569	RHBDL2	-0.6251	0.0137818
HYLS1	-1.3031	4.53708e-09	TIMM23B	-0.6967	0.0205532	SDAD1	-1.1786	4.1196e-21	MRPS15	-0.9488	1.78178e-17	UBE2Q2	-0.6497	0.000485397	ADAM15	-0.6248	7.31943e-06
URB2	-1.3017	4.92393e-11	N4BP1	-0.6963	1.43423e-08	MCM2	-1.178	9.4583e-24	TRMU	-0.948	6.48104e-06	BMP1	-0.6491	0.000881908	NT5DC2	-0.6226	4.95446e-07
MED1	-1.3004	8.08137e-24	FNBP1	-0.6953	1.65849e-07	ZNF778	-1.1769	1.83696e-06	TIMM8B	-0.9476	1.06052e-12	BTG1	-0.6486	5.76928e-06	NIPAL3	-0.6213	0.00177907
TIMM8A	-1.2994	4.90893e-16	RGS20	-0.6944	0.0272012	TOMM6	-1.1763	2.04068e-19	AADACP1	-0.9476	0.0368339	GNAQ	-0.6481	7.72413e-09	RAB27B	-0.6212	0.00793917
COA7	-1.2994	2.40181e-15	MTAP	-0.6938	9.16306e-10	NDST1	-1.1762	1.03274e-17	C1QBP	-0.9456	5.41282e-20	HADH	-0.6474	1.66734e-05	TMEM179B	-0.619	0.00900561
WDR76	-1.2989	2.58106e-10	SH2D3A	-0.6935	1.55294e-05	DNAJC11	-1.1762	4.16036e-16	ARMC6	-0.9456	2.18022e-08	DROSHA	-0.6463	1.83272e-09	KIAA1522	-0.6149	4.06424e-08
F8A1	-1.298	7.12627e-06	C1orf131	-0.6934	3.5508e-05	FEN1	-1.1758	9.36117e-24	TEX264	-0.9456	2.3414e-06	AIG1	-0.6461	0.00199364	CBLB	-0.6147	0.0318001
ZC2HC1C	-1.2969	0.0249126	SPRY4	-0.693	0.0239957	HAUS7	-1.1757	1.72523e-11	MANSC1	-0.9455	4.75201e-08	TUBB2A	-0.6449	0.0214546	PIR	-0.6138	0.00592709
RGS10	-1.2966	5.93134e-10	HAUS6	-0.6927	8.15002e-08	ALOXE3	-1.1756	0.00498664	SEC13	-0.945	3.06405e-14	SYNE1	-0.6448	0.0476213	VPS28	-0.6135	0.000664319
ISOC1	-1.2965	2.18364e-13	ZNF443	-0.6919	0.0292548	TXNDC17	-1.1753	4.26924e-21	DTYMK	-0.9445	1.52045e-16	NADK	-0.6447	6.31397e-05	TRNAU1AP	-0.6128	0.00827716
CDH24	-1.2963	1.91431e-05	CCNK	-0.6911	3.25411e-07	NCR3LG1	-1.1746	0.00539704	MTFP1	-0.9445	4.89013e-06	MST1R	-0.6446	0.000273935	SHARPIN	-0.6125	0.0095827
SIPA1L1	-1.2953	4.16178e-20	AKNA	-0.6911	0.00145161	EID2	-1.1733	5.26205e-09	BRK1	-0.9444	5.48434e-18	KLHL22	-0.6424	0.0401351	MAN1A1	-0.6124	0.0279904
CAD	-1.2946	2.0437e-24	GAR1	-0.6906	7.5213e-09	RPLP0	-1.1732	4.94027e-30	PARP10	-0.9442	0.00147188	ARPC4	-0.6421	3.81315e-07	ETFB	-0.6116	6.41574e-07
TIAM1	-1.2931	6.3751e-12	GLRX5	-0.6906	1.00188e-08	UBP1	-1.1731	1.13062e-20	SOX15	-0.9437	1.00289e-11	FER1L4	-0.6389	2.73029e-05	ECI1	-0.6106	0.000110938
CLCN4	-1.293	0.0074733	SREK1IP1	-0.6903	1.29978e-05	SNRNP25	-1.1724	2.4747e-11	PRDX2	-0.9427	1.44817e-16	DNAJC21	-0.6387	2.61836e-09	QSOX1	-0.6102	3.97385e-05
DDX26B	-1.2909	0.000303611	C11orf68	-0.6903	0.000668803	TUBA1C	-1.1721	5.76333e-37	LRP8	-0.9413	8.92622e-17	CMC4	-0.6383	0.00364912	B3GAT3	-0.6094	0.0126333
TUBA1B	-1.2887	2.57837e-36	TIMM23	-0.6902	4.71235e-07	UGT8	-1.1721	2.32845e-10	TRAPPC3	-0.9402	2.59823e-18	OPN3	-0.6357	0.0284738	TK2	-0.6091	0.0197125
PDLIM2	-1.2874	8.3387e-06	ZNF276	-0.6896	0.00926532	TMEM19	-1.1721	6.33683e-10	DLEU1	-0.9396	2.8891e-10	DPYSL2	-0.6356	7.3452e-06	WNT5A	-0.6089	1.45512e-07
FOPNL	-1.2874	0.00149276	IARS	-0.6892	7.44037e-11	C12orf45	-1.1717	1.11611e-09	CCDC12	-0.9395	1.23026e-07	OXSR1	-0.6343	8.50173e-09	LCMT1	-0.6073	0.000936318
FAM86C1	-1.2852	2.6024e-05	ADRBK2	-0.6892	0.00086481	AFG3L1P	-1.1709	7.89761e-08	NR2C2AP	-0.9395	2.18903e-05	RBFOX2	-0.6341	0.00638678	QPRT	-0.606	2.02316e-07
UNG	-1.2841	1.36975e-21	POLR2J	-0.688	8.15669e-05	RPL26L1	-1.1699	5.16976e-16	FAM46C	-0.9395	0.0279775	TINAGL1	-0.6339	3.37023e-09	LTBP3	-0.605	2.07456e-07
MCM4	-1.2832	7.44053e-28	KIAA0922	-0.6875	2.03345e-05	IMMP1L	-1.1698	0.0169616	DANCR	-0.9383	1.71628e-09	TCAIM	-0.6333	0.000837387	SATB1	-0.6012	0.0142593
RIBC2	-1.2828	0.0130036	ADCY7	-0.6864	1.41346e-06	SYNCRIP	-1.1696	6.85724e-27	NUP188	-0.9371	5.91261e-19	PAX1	-0.6329	0.0337237	TUBB2A	-0.6011	0.0392168
CX3CL1	-1.2823	7.48265e-07	DDX26B	-0.6864	0.0326619	CENPU	-1.1692	3.61789e-15	C16orf59	-0.9365	2.06693e-05	RARRES3	-0.6313	0.0283307	C9orf3	-0.601	0.0106395
SAV1	-1.2817	2.7732e-16	SMURF2	-0.6863	7.79371e-11	R3HDM1	-1.1684	2.82647e-19	HOMER3	-0.936	4.18318e-10	NUDT14	-0.6304	0.033722	DIO2	-0.6005	4.46934e-05
GALNT6	-1.2812	2.17262e-10	MAP7D3	-0.686	1.15582e-05	CHAF1B	-1.1682	2.25964e-09	EMC3	-0.9357	5.71855e-10	MYD88	-0.6298	0.000799224	CCDC51	-0.6005	0.00314362
RABGAP1L	-1.2791	6.70134e-10	CCNE2	-0.686	1.4834e-05	SIGMAR1	-1.168	2.92369e-15	LSM3	-0.9353	6.87121e-14	C1orf116	-0.6295	4.35953e-06	ARL8B	-0.6003	5.04105e-05
RTKN2	-1.2773	2.52481e-09	SLC29A2	-0.6856	0.000154008	NUDC	-1.1662	9.06516e-16	C9orf16	-0.9347	1.54247e-06	EPB41L4A	-0.6279	0.0115339	VWA1	-0.6003	0.00035941
TMX1	-1.2771	1.6795e-20	ND3	-0.6853	0.0399945	ETS1	-1.1656	6.54659e-27	SEMA4B	-0.9343	7.79317e-09	ZNF76	-0.6262	0.00298646	PKD1	-0.6001	0.00378952
RANBP1	-1.2768	1.33275e-29	IL18	-0.6852	0.000101839	RPS28	-1.1655	1.01997e-15	PKMYT1	-0.9339	1.41541e-05	NDUFA7	-0.626	2.4578e-06	JDP2	-0.5998	1.0192e-05
DGKD	-1.2753	1.45932e-17	DNAJC25	-0.685	0.00150597	SS18	-1.1651	2.18824e-18	ANKRD54	-0.9334	1.18874e-07	PPL	-0.6258	3.06435e-11	CMTM7	-0.599	0.00218787
CCNYL1	-1.2752	2.20433e-16	JAG2	-0.6842	5.90911e-06	LINC00987	-1.1651	0.000854415	RIBC2	-0.9334	0.0410892	ALDH4A1	-0.6232	0.0311855	CD109	-0.5979	7.33104e-06
SMS	-1.2725	2.82872e-29	DHX29	-0.6834	3.89049e-07	PPM1G	-1.1645	6.28708e-19	SPCS1	-0.9316	4.47682e-12	SMIM4	-0.6223	0.0289854	LMLN	-0.5978	0.0046867
CENPI	-1.2714	6.02886e-14	EHD1	-0.6832	2.17456e-08	WDR43	-1.1638	4.47894e-29	B3GAT3	-0.9311	1.79582e-05	UQCRC1	-0.6218	1.98405e-08	ZDHHC12	-0.5976	0.000533334
ATP5S	-1.2714	8.31066e-08	BRMS1	-0.6828	2.63809e-05	LOC730101	-1.1629	0.000199663	CDC42EP1	-0.9307	3.6761e-10	ATP5G2	-0.6209	4.64813e-09	C16orf59	-0.5976	0.0116951
RBM23	-1.2673	1.20162e-14	SAMD9L	-0.6824	5.24111e-06	SMIM15	-1.1627	4.27968e-22	ZMPSTE24	-0.9306	4.15444e-20	NIPAL3	-0.6208	0.000805458	TNK1	-0.5976	0.0173598
CCNB1	-1.2671	7.2906e-27	CELSR3	-0.6824	0.00785722	GNPNAT1	-1.1625	3.30676e-28	PGAM5	-0.9305	1.32928e-11	MAP3K6	-0.6204	0.0209571	SEC13	-0.5975	3.57049e-06
ISG20	-1.2671	0.0370918	ORMDL2	-0.6823	2.18162e-05	RPL5	-1.1616	4.94759e-40	ALYREF	-0.9301	1.87053e-18	TEX264	-0.62	0.00275205	CRABP2	-0.5962	1.78611e-05
DSC2	-1.2655	2.78224e-20	ATP6V1G1	-0.6816	4.50246e-08	RHOD	-1.1611	1.36926e-09	NDUFAF4	-0.9298	1.7323e-09	HIGD1A	-0.6199	7.30433e-08	SMIM19	-0.596	0.0118715
FKBP3	-1.2653	4.36811e-19	WBSCR22	-0.6815	1.93329e-05	FIRRE	-1.1611	0.00336438	POLR2H	-0.9296	5.88195e-10	SUV420H2	-0.6197	0.00733477	OMA1	-0.5959	0.00388318
MED31	-1.2646	0.000132766	CDCA3	-0.6813	1.52454e-06	NCEH1	-1.1607	1.54234e-23	LRRC59	-0.9283	9.02825e-21	SMPDL3B	-0.6188	0.00378887	CNPPD1	-0.5953	0.00851593
THSD4	-1.2622	1.47749e-05	MED27	-0.6808	0.000345312	ATAD3A	-1.1606	1.03509e-12	RPL14	-0.9282	7.57358e-22	KIAA1522	-0.6187	3.34855e-10	LAMB3	-0.5952	3.65373e-06
FAS	-1.2617	9.65053e-05	CYP51A1	-0.6803	2.44164e-08	NDUFB6	-1.1604	1.89765e-13	CDT1	-0.9282	6.46419e-10	IFT74	-0.6183	0.00102745	SEPW1	-0.5945	0.00470307
CENPK	-1.2594	6.27988e-17	CHRAC1	-0.6802	0.000113921	FIGN	-1.1602	5.71383e-11	TCF3	-0.9278	4.39223e-15	C14orf2	-0.615	9.01765e-09	DAPK1	-0.594	2.57427e-05
GFOD1	-1.2588	1.62182e-05	SLC7A6OS	-0.6801	0.0246331	FKBP5	-1.1584	3.15457e-17	DOLK	-0.9278	2.46328e-06	SORT1	-0.6149	4.03667e-05	CENPM	-0.5933	0.00849569
GSG2	-1.2584	7.43945e-10	ZNF738	-0.68	0.00215031	EZR	-1.158	6.0115e-25	RPSA	-0.9276	9.69548e-28	PARD6B	-0.6147	0.0144291	HMGN2	-0.5929	8.08514e-10
SORT1	-1.2575	4.09366e-13	DOLPP1	-0.6798	0.000365914	CDC37	-1.1576	9.17569e-17	FABP5	-0.9274	0.000155631	LINC00467	-0.6143	0.0220132	BAG5	-0.5929	2.20035e-07
LINC01106	-1.2575	2.81524e-05	MOCS2	-0.6794	3.58498e-06	PRDX2	-1.1572	1.83391e-17	UGT8	-0.9272	0.00184512	PRR15	-0.6139	1.06743e-05	CTSV	-0.5928	3.13411e-06
SPRY2	-1.2573	1.20682e-07	HAUS2	-0.6791	0.00015268	ILF3	-1.1568	7.96643e-32	FDXACB1	-0.9272	0.0449947	IFT140	-0.6138	0.00193348	ZNF436	-0.5908	0.0145282
SCML1	-1.2563	1.08015e-10	COX7B	-0.6788	1.01493e-07	MRRF	-1.1562	5.84951e-17	CCDC86	-0.9266	1.44041e-11	C21orf2	-0.6127	0.0359236	GALNT12	-0.5903	0.000215978
DTD2	-1.256	2.99285e-13	ATG16L1	-0.6784	3.95888e-07	GMNN	-1.1561	1.92604e-13	FOXA1	-0.9261	2.25166e-06	ALPP	-0.612	0.00124719	SLC16A5	-0.5895	0.00687305
NXT1	-1.2554	2.63498e-08	DUSP7	-0.678	0.00262733	RBMX	-1.1559	1.45287e-32	NDUFA12	-0.9252	1.56034e-15	TTC12	-0.612	0.0108054	DNAL4	-0.5894	0.00581586
WDR4	-1.2544	5.77138e-09	PES1	-0.6777	2.07072e-06	SRBD1	-1.1558	8.34763e-14	SRM	-0.9251	2.02329e-09	MORN2	-0.6118	0.0041661	ABCB8	-0.5877	0.00312977
ACSL3	-1.2542	7.25198e-23	ZFP36	-0.6776	0.022945	RPL17	-1.1558	1.0815e-06	FGFR3	-0.9248	0.00148381	EPS8L2	-0.6112	1.07655e-07	TST	-0.5874	0.00548229
CCDC112	-1.2522	1.23774e-05	KARS	-0.6773	9.71568e-11	FHOD1	-1.1546	6.4059e-16	AREL1	-0.9245	2.68434e-15	KIF27	-0.6112	0.0483954	FTL	-0.5872	3.20394e-09
EXOSC3	-1.2519	9.4775e-14	SDHAF3	-0.6767	0.000456445	NAA15	-1.1545	1.87078e-26	GDPD3	-0.9237	0.000594775	PSD4	-0.6108	0.00117769	PLXNA3	-0.5865	0.000397798
MYO1B	-1.2491	8.71246e-26	NHP2	-0.6766	9.53775e-08	ATP6V0D1	-1.1529	1.45794e-14	RRS1	-0.9234	3.80404e-09	LOC101928000	-0.6108	0.0404435	FSTL3	-0.5865	0.000466014
SAMD4A	-1.2479	3.86029e-17	MITD1	-0.6765	3.89455e-05	UBTF	-1.1526	1.25268e-17	PSMD6	-0.9218	1.10369e-15	BEND6	-0.61	0.0229344	EML2	-0.5864	0.0177705
MIPOL1	-1.2469	2.03051e-09	ZYX	-0.6763	0.000154702	ZNF532	-1.1525	9.6716e-20	TRIP13	-0.9207	4.84144e-20	KLK6	-0.6096	1.16985e-10	C21orf58	-0.5862	0.0480075
TFAP4	-1.246	3.64123e-07	PRKCA	-0.6762	2.55324e-08	MRPL35	-1.1523	3.75234e-19	ADAM15	-0.9205	2.43637e-12	RPSA	-0.6094	1.80333e-14	NR1D2	-0.5858	3.52123e-06
NOP2	-1.2449	3.19138e-19	NTN4	-0.676	9.70357e-08	C20orf27	-1.1523	3.27559e-10	OXNAD1	-0.9198	1.86994e-05	UBE2F	-0.6072	2.00387e-05	RHOA	-0.5855	1.22966e-08
SHPK	-1.2448	3.78914e-10	UBE2R2	-0.6756	1.85901e-07	TMEM199	-1.1521	1.86752e-08	MAL2	-0.9193	7.57358e-22	SLC41A2	-0.607	0.0193953	STEAP1	-0.5848	0.0375654
MEST	-1.2431	2.27764e-15	MGST1	-0.6752	3.27504e-10	RPRD1A	-1.1518	3.70846e-18	DPYSL2	-0.9193	7.45973e-11	NEK4	-0.6068	0.000818814	TMEM158	-0.5835	0.0260435
MDFI	-1.2427	0.000771631	KIAA0368	-0.674	3.11843e-09	CYCS	-1.1517	2.96945e-23	ALG1	-0.9183	2.48781e-06	UBE2D4	-0.6068	0.012546	TTC12	-0.5832	0.0247602
CSTF2	-1.242	2.11414e-14	ELFN2	-0.6739	1.7867e-05	KIAA0020	-1.1516	1.19868e-19	RECQL4	-0.9181	4.58252e-08	CAPS2	-0.6066	0.0327303	HMOX1	-0.5818	0.0320618
SH2D5	-1.2411	0.00902096	AJUBA	-0.6737	4.65497e-08	BOP1	-1.1516	4.09983e-16	CTNNAL1	-0.9167	3.965e-16	FYCO1	-0.6053	0.000649006	C1orf159	-0.5809	0.0262196
APOPT1	-1.2406	1.85621e-12	WIPF2	-0.6736	7.21275e-07	PDF	-1.1509	0.00503387	EPN3	-0.9165	4.32075e-05	HGSNAT	-0.6052	0.00398587	SELK	-0.5808	0.00108308
GEMIN4	-1.2404	1.23038e-14	LSM6	-0.6732	7.05343e-06	EPHA4	-1.1496	0.0123841	ASS1	-0.9152	1.00289e-11	C19orf60	-0.6046	0.0213476	NUBP2	-0.5803	0.000607042
EIF5	-1.2394	2.20118e-27	MAX	-0.6731	3.04719e-06	SCEL	-1.1493	1.31281e-20	TSC22D1	-0.915	1.24637e-13	TPRG1L	-0.6045	0.000403751	C4orf33	-0.5802	0.0313153
FGFBP3	-1.2393	0.0478116	WDR77	-0.6726	7.51968e-07	ICAM3	-1.1491	0.000102453	THAP4	-0.9144	1.81434e-13	PVRL1	-0.6043	0.000911191	SYTL4	-0.5789	0.00675381
RHOBTB2	-1.2392	2.91271e-08	TCEAL4	-0.672	2.78779e-05	KARS	-1.1488	1.07671e-31	SPRYD3	-0.9143	3.74933e-05	AGPAT3	-0.6037	0.000110854	ITFG3	-0.5788	0.000126193
GCFC2	-1.239	5.22165e-09	RBM17	-0.6714	0.000255605	OTUD6B	-1.1483	2.47003e-09	TRIM14	-0.9137	6.16425e-09	GPCPD1	-0.6028	0.0298936	NAT14	-0.5787	0.00806019
CSF1	-1.2385	0.00013617	UTP20	-0.6698	4.45121e-09	DPH2	-1.148	3.38678e-16	PDP1	-0.9137	1.67908e-08	TMEM160	-0.6027	0.0297913	HINT2	-0.5784	0.0162675
PSMA6	-1.2383	1.38562e-22	AHSA1	-0.6688	2.92703e-07	RPS14	-1.1471	2.84276e-05	MANF	-0.9136	6.3328e-13	FGF12	-0.6024	0.0270487	TRPM4	-0.5781	0.0438145
NDEL1	-1.2348	3.77246e-15	PFKP	-0.6679	6.83654e-07	AP1M1	-1.1465	5.81421e-07	ANGEL1	-0.9132	1.24315e-08	DGCR6L	-0.6021	0.00704253	MAPKAPK3	-0.5773	1.04556e-05
RIOK2	-1.2348	1.21524e-11	AEBP2	-0.6677	9.48603e-08	RPGRIP1L	-1.1461	7.48651e-11	SLC35G2	-0.9126	0.02826	NDUFS6	-0.6021	0.0233208	MEST	-0.5761	9.51001e-05
FHOD1	-1.2343	6.69778e-14	CCDC148	-0.6676	0.0471489	MMP24	-1.1459	2.82173e-11	LYAR	-0.9122	3.35432e-09	BRD2	-0.6021	0.0240503	CLN3	-0.5759	0.00507356
SRA1	-1.2338	1.34148e-09	CC2D2A	-0.6671	0.000353525	RAN	-1.1458	2.97597e-30	COQ4	-0.9121	1.26808e-08	ARSK	-0.6014	0.0381018	SIRT7	-0.5757	0.000238872
C17orf100	-1.2322	0.00919547	RFWD3	-0.667	7.46773e-09	LOC100996579	-1.1455	5.89789e-06	RCL1	-0.9108	0.000102912	EMP2	-0.6008	4.20296e-08	SLC6A9	-0.5753	0.0129159
PPTC7	-1.2321	1.04478e-19	SSR4	-0.667	3.66193e-06	MID1	-1.1449	1.63167e-10	NCDN	-0.9104	2.22761e-05	SPSB3	-0.6008	0.00227847	MARCKSL1	-0.5737	1.5882e-05
IL27RA	-1.23	1.96977e-07	ZSWIM6	-0.6661	3.81927e-05	NPC2	-1.1444	3.43945e-23	CDC25B	-0.91	5.06483e-16	NUBPL	-0.6007	0.013823	CAT	-0.5737	0.000230641
MRTO4	-1.2299	1.70707e-16	EPHA2	-0.6652	1.5326e-07	NLE1	-1.144	3.09427e-08	ZNF431	-0.91	3.33644e-05	VWA1	-0.6006	0.000103863	SULT1A2	-0.5731	0.0447387
CGRRF1	-1.2291	0.000574391	TSC22D2	-0.6648	3.64622e-07	RAD23A	-1.1433	1.02271e-19	SEC61G	-0.9098	7.64191e-20	TSPAN6	-0.6	1.59808e-06	CDIPT	-0.573	0.000403336
PLCE1	-1.2291	0.0130049	CCDC138	-0.6642	0.00624827	SMC2	-1.143	1.54791e-24	SYTL4	-0.9094	3.25449e-06	STT3B	-0.5993	1.40889e-11	JMJD8	-0.573	0.0138685
PYGL	-1.2284	8.62677e-26	RABEPK	-0.664	7.57492e-05	TP53I3	-1.1427	0.000226729	MCAT	-0.9093	1.57953e-05	ANXA1	-0.5989	2.00712e-13	PROM2	-0.5729	1.40418e-05
RRP9	-1.2277	7.07425e-10	PRPS1	-0.6635	9.03724e-09	WDR76	-1.1412	3.47289e-10	MYBL2	-0.909	1.19534e-18	CCDC18	-0.5988	0.0013864	MVK	-0.5726	0.0031244
MET	-1.2273	3.70685e-27	PSMD5	-0.6635	4.88881e-08	RPP25L	-1.1403	1.14353e-07	BCAN	-0.907	1.78188e-07	IFT122	-0.5982	0.0015731	HMGN5	-0.5716	0.0295978
SELENBP1	-1.2266	0.000223253	NLN	-0.663	3.99384e-07	RNU6-8	-1.1394	0.0102636	ABHD17C	-0.9069	2.87887e-10	NEURL1B	-0.598	0.00350251	EXOSC7	-0.5703	0.0013313
MIS18BP1	-1.2263	3.99555e-19	KANK1	-0.6628	0.0159497	DIAPH1	-1.139	1.27845e-29	MRPS28	-0.9063	8.6624e-08	UCA1	-0.5977	0.000116638	ULK1	-0.5694	0.00674505
ALYREF	-1.2256	1.91188e-23	CENPT	-0.6608	0.000528928	GTF2F1	-1.1375	1.72185e-11	PRKCDBP	-0.9061	6.72956e-06	MECR	-0.5975	0.0042401	FYCO1	-0.5687	0.00303265
SMEK1	-1.2251	2.54023e-22	YIF1A	-0.6598	0.000173075	CIAPIN1	-1.1368	1.57199e-13	LSM4	-0.906	1.0126e-20	RTN4IP1	-0.5974	0.0306595	SUV420H2	-0.5684	0.0208145
WDR66	-1.2249	1.3283e-10	COQ4	-0.6598	0.00050338	SF3A3	-1.1367	4.92437e-18	TACC3	-0.9058	6.29081e-19	ZNRF2	-0.5958	0.000779268	FLJ23867	-0.568	0.00176879
MPHOSPH6	-1.2248	1.55569e-14	SNRPA1	-0.6591	1.61827e-06	FDFT1	-1.1353	6.26292e-28	EEF1E1	-0.9055	1.2566e-06	NXN	-0.595	8.66338e-05	AAMDC	-0.5679	0.0463439
FBL	-1.2247	5.50296e-17	NUDT21	-0.6584	2.88764e-10	C2orf54	-1.135	1.8434e-05	TUSC2	-0.9039	2.71409e-07	FLYWCH2	-0.595	0.00295307	BCL7C	-0.5674	0.0153843
ARNTL2	-1.2231	4.25899e-19	CNOT1	-0.6579	1.56949e-10	SLC25A5	-1.1346	1.84859e-32	ZFP30	-0.9035	0.00522919	JOSD2	-0.5947	0.0121827	SERPINB1	-0.5672	8.12957e-06
FDFT1	-1.221	1.91314e-25	PSMG4	-0.6574	0.0159283	KIF11	-1.1341	9.76468e-21	UBE2E3	-0.903	6.69707e-16	CARD10	-0.5941	1.29718e-06	DAB2IP	-0.5658	0.000591209
HARS	-1.2204	3.08242e-17	PITPNC1	-0.6569	0.0104543	PGP	-1.1341	2.10085e-10	ADRM1	-0.9027	3.1004e-19	RPS6KA6	-0.5941	0.0452103	WDR6	-0.5655	6.73269e-05
CHML	-1.2198	3.77926e-21	TTC3	-0.6567	8.86194e-09	AIMP2	-1.1334	3.32133e-09	ARTN	-0.9025	0.0129387	IQCK	-0.5935	0.00114194	NARFL	-0.5653	0.0165427
EXOSC6	-1.2195	4.32722e-13	XYLB	-0.6567	0.0217675	CCDC68	-1.1324	3.86405e-06	KIAA1524	-0.9021	1.2488e-15	CD163L1	-0.5925	0.000271844	LINC00467	-0.5649	0.0290362
ZNF18	-1.2194	0.000451837	PRMT5	-0.6563	1.70387e-07	LOC441666	-1.1321	1.17541e-10	FHOD1	-0.9015	3.55949e-08	TOMM7	-0.5921	1.69547e-10	JAGN1	-0.5646	0.0018985
HNRNPA3	-1.2185	1.28589e-20	RNF20	-0.6563	3.68068e-05	POLR2J	-1.1317	3.93771e-10	TRIB1	-0.9008	5.60936e-07	PKIG	-0.59	0.0102298	SERPINB6	-0.5642	3.17249e-05
METTL8	-1.2174	1.98133e-12	WWTR1	-0.6562	5.65162e-09	LOC100996573	-1.1313	0.000811711	DMD	-0.9004	6.09349e-06	CBX5	-0.589	5.4593e-13	ATRAID	-0.564	0.000167899
SIVA1	-1.2174	3.51413e-12	MRPL51	-0.6562	6.66725e-08	ABHD17A	-1.1307	2.6429e-09	TATDN1	-0.8994	9.45681e-09	RABGAP1L	-0.5886	0.000154656	ACOT8	-0.5619	0.0499057
AMD1	-1.2169	2.73273e-21	CEP164	-0.6555	0.000143399	ARHGAP5-AS1	-1.1304	0.00216177	PPP2R4	-0.899	4.10652e-15	CPT2	-0.5886	0.000770494	TWF2	-0.5612	0.000219245
SAC3D1	-1.2153	5.99091e-06	AMER1	-0.6555	0.00146843	UQCR11	-1.1294	8.20796e-11	RXRA	-0.8986	1.81612e-17	PRKAR2A	-0.5884	8.14955e-08	PBX1	-0.5605	9.97017e-05
PNPT1	-1.215	4.00571e-16	FAM86EP	-0.6554	0.0247178	AP3D1	-1.1293	6.76157e-14	TRIM47	-0.8973	4.11182e-06	SHISA5	-0.5884	1.4172e-07	SNW1	-0.5603	3.66637e-06
LRRC20	-1.2149	8.82973e-11	SNORD104	-0.6544	0.0125418	LOC100506302	-1.1288	0.00400616	ZNF429	-0.8972	0.0142579	IDH1	-0.5879	4.98067e-08	MXD4	-0.5594	0.0217633
NOC3L	-1.2143	7.04139e-14	SECISBP2	-0.6543	4.53875e-05	MBD3	-1.1282	4.76922e-15	SLC25A3	-0.8963	2.90671e-14	RERE	-0.5878	0.000223031	ATPIF1	-0.5587	1.31568e-05
TRERF1	-1.2137	0.00117602	SNX27	-0.6542	1.9347e-06	CCAR1	-1.1273	1.63218e-14	C1orf216	-0.8963	0.00102254	CTNNB1	-0.5876	1.5415e-08	LYPD3	-0.5587	7.1461e-05
ELL2	-1.2116	1.90261e-21	TKT	-0.6535	1.07652e-07	COMMD4	-1.1273	4.4254e-13	SP6	-0.8962	0.000954852	MAGI1	-0.5865	0.00295389	RPUSD1	-0.5587	0.00311315
BAZ1A	-1.211	3.38977e-20	PPP1R13B	-0.6533	0.000216798	VPS4B	-1.127	7.31106e-19	SLC19A1	-0.8961	4.24672e-05	ACADM	-0.5862	0.000303264	MYH14	-0.5581	0.000148486
MTFR2	-1.2104	5.38981e-06	BBS1	-0.6532	0.0145897	DDX21	-1.1266	4.66783e-31	SERPINB6	-0.8943	2.20238e-14	SIRT2	-0.586	0.00582101	PDHB	-0.5572	4.3778e-05
SPAG7	-1.2098	5.82878e-13	FKBP3	-0.6531	1.39558e-08	COPS3	-1.1265	1.17877e-22	IPO13	-0.8942	7.51701e-07	TMEM53	-0.5859	0.0432304	CCDC24	-0.5571	0.02596
TYW1	-1.2098	9.17886e-09	PDCD2L	-0.6528	0.0167463	NCAPH	-1.1264	1.53587e-20	SH3GLB2	-0.8935	9.62643e-11	EGF	-0.5852	0.0172622	PLD1	-0.5566	0.0302253
REEP3	-1.2094	7.29523e-11	BAG1	-0.6525	0.000436149	CTBP1-AS2	-1.1252	7.40069e-05	IDH3A	-0.8926	5.55125e-13	EPHX1	-0.5826	4.02875e-09	USP19	-0.5551	0.00151985
TRIM2	-1.209	1.60616e-18	NUP35	-0.6524	2.09768e-05	MCM6	-1.1251	1.95649e-25	MIR4435-2HG	-0.8921	2.03461e-08	SPINT2	-0.5819	2.87291e-10	DGCR6L	-0.5539	0.0229263
ANXA2	-1.2084	3.16875e-30	AIF1L	-0.6511	2.12964e-06	INTS9	-1.1243	2.83507e-06	C12orf73	-0.8919	0.000442224	RALGDS	-0.5805	0.0124037	GORASP1	-0.5536	0.0101214
LOC284023	-1.2067	0.0169558	RRP1	-0.651	2.07284e-05	ZNF578	-1.1236	2.19434e-06	UQCRH	-0.8907	1.34481e-21	PRDX2	-0.5794	8.38957e-08	LTBP4	-0.5534	0.00415698
FAM58A	-1.2061	2.01567e-09	ZHX1	-0.6503	0.000159085	LETM1	-1.1235	2.44415e-17	TMEM110	-0.8903	0.000607723	NAA38	-0.5792	1.58241e-07	SNHG12	-0.5533	0.0197125
NCAPH	-1.2054	4.3769e-19	SLC46A1	-0.6496	0.0248869	TEX10	-1.1227	1.02332e-15	DSCC1	-0.8896	7.57367e-07	KPTN	-0.5785	0.0408762	NUP210	-0.5526	3.28408e-05
ACLY	-1.2041	1.65446e-25	RBM28	-0.6495	4.66762e-05	RTKN2	-1.1222	5.22663e-09	GRPEL1	-0.8881	4.66228e-12	DMPK	-0.5784	0.000257849	SLC35E2B	-0.5526	0.00357363
ZNF257	-1.2039	0.000235749	TNFAIP8	-0.6492	0.00230956	SLC25A3	-1.1219	3.66471e-17	EEF1B2	-0.888	3.39969e-14	MAN1A1	-0.5775	0.0268907	MYO5B	-0.5522	0.00166282
SLC27A4	-1.2025	9.39739e-07	MAT2A	-0.6491	1.31103e-09	NUP93	-1.1217	2.34896e-22	COTL1	-0.8874	1.90304e-23	NIPAL2	-0.5775	0.0325353	BAG1	-0.552	0.00926549
SNRPD1	-1.2008	1.83421e-16	WDR3	-0.649	4.59356e-08	PRRT3-AS1	-1.1217	0.00057351	TNFRSF11A	-0.8872	0.0107746	FOXC1	-0.5768	0.000629291	SAMD5	-0.5516	0.0341945
MAGOH	-1.1992	1.79937e-19	CSTF2	-0.649	7.47719e-06	ZNF561-AS1	-1.1213	0.0244456	PPIF	-0.8851	2.05948e-17	UBE2E2	-0.5766	0.00185195	DNAJB2	-0.5511	0.00450547
RASSF10	-1.1971	0.00409354	LIMK1	-0.6487	1.29661e-07	EIF3A	-1.1212	5.42753e-16	PARL	-0.8843	4.87998e-14	SIM2	-0.5763	0.0277258	CXXC5	-0.5506	0.00130335
TNPO1	-1.1964	2.5135e-24	MB21D1	-0.6466	0.032864	BARD1	-1.1208	1.74117e-12	SNW1	-0.8842	3.84779e-15	CLU	-0.5762	3.62525e-08	ERVK13-1	-0.5502	0.0380482
PLEC	-1.1956	1.5194e-20	RMI1	-0.6465	4.46602e-05	PLCD4	-1.1201	0.00976859	FRMD4B	-0.8834	0.0243433	ICA1	-0.5762	0.00151549	LTBP2	-0.5488	5.88702e-07
IPO11	-1.1947	8.26143e-12	SREK1	-0.6461	1.83643e-06	PTCD2	-1.1199	4.53943e-06	DDX39A	-0.8829	1.89447e-12	KLHL21	-0.575	0.00675525	PEX6	-0.5488	0.0498392
MMACHC	-1.1942	1.85175e-10	FAM13B	-0.6456	0.000245008	STAC	-1.1191	1.34626e-10	ANXA1	-0.8826	6.51884e-24	IFT172	-0.575	0.0134963	NBEAL2	-0.5487	0.000749306
NAA10	-1.1932	9.46913e-18	GPATCH1	-0.6453	0.00640896	LPIN1	-1.1188	9.83918e-14	LAD1	-0.8823	1.02976e-09	OXSM	-0.5739	0.0407138	ZNF114	-0.5483	0.0403835
SMPDL3B	-1.1924	3.35198e-08	ZC3H18	-0.6451	3.99789e-05	RIOK2	-1.1188	6.40129e-12	MRPL36	-0.8815	1.66226e-11	PDXK	-0.5731	1.18092e-06	KRT7	-0.548	3.78414e-08
ZNF530	-1.1919	1.15308e-05	KLC1	-0.6438	2.51535e-06	ANAPC15	-1.1177	2.79152e-05	MRPL4	-0.8812	1.30834e-10	LDLRAP1	-0.5729	0.00228537	CHP1	-0.5479	1.55394e-05
PRIM1	-1.1911	2.98936e-12	SDCBP2-AS1	-0.6436	0.0287867	Sep-11	-1.1175	8.86248e-25	SHB	-0.8803	1.23736e-06	DNAJC16	-0.5729	0.0124393	G6PD	-0.5476	2.797e-08
GPR137C	-1.1878	0.0207523	DAD1	-0.643	7.46243e-07	RAB30	-1.1175	0.000106192	CLN6	-0.8797	2.45694e-10	OSR2	-0.5707	0.00421328	PDE4D	-0.5476	0.0311248
BEND3	-1.1866	5.13508e-05	CNDP2	-0.6429	9.42693e-07	RUVBL1	-1.1174	2.01914e-22	GNE	-0.8796	4.00842e-05	PLXNA3	-0.5705	0.000402446	SH3GLB2	-0.5473	0.000135275
CXCL1	-1.1865	0.000182126	CCNYL1	-0.6429	1.20401e-05	DDX19A	-1.1166	1.3982e-16	GMNN	-0.8795	4.31358e-13	SPCS1	-0.5703	1.262e-05	DPYSL2	-0.5467	0.000850822
NOP56	-1.1861	7.93437e-26	DUS3L	-0.6421	0.000653274	YBX1	-1.1164	6.3863e-05	AKNA	-0.8795	0.00556564	SDC3	-0.5702	0.000126893	OXSR1	-0.5458	2.82285e-05
KIF1C	-1.1859	2.29901e-20	SMC4	-0.6414	6.78735e-10	HMGB3	-1.1161	1.66265e-19	DUS1L	-0.877	2.23057e-12	BAG1	-0.5676	0.00414294	PTOV1	-0.5444	0.00630825
SVIL	-1.1851	1.07643e-22	ZNF829	-0.6413	0.0129489	PARN	-1.1161	0.0046019	PINX1	-0.8758	0.000725706	FTH1	-0.5672	6.46324e-13	PDXK	-0.5441	0.000774972
GAR1	-1.1851	1.01724e-12	ORC5	-0.6405	0.000171316	MRPL52	-1.1153	2.45004e-14	SPAG1	-0.8753	0.000100206	PDE4D	-0.5659	0.0192372	SMPDL3B	-0.5441	0.0181993
DHRS4L2	-1.1836	8.49034e-06	TRIM32	-0.6405	0.00270084	ESRP2	-1.115	1.08385e-15	ARHGDIA	-0.8752	1.21382e-17	STMN1	-0.5653	3.34378e-09	TRAIP	-0.5434	0.045932
DHCR7	-1.1833	5.42315e-18	MSTO1	-0.6405	0.00404514	PABPC4	-1.1139	5.36938e-24	EIF1B	-0.8751	4.11726e-07	AK3	-0.565	3.13424e-05	ARHGAP42	-0.5429	0.0347427
CASC3	-1.1829	1.64586e-13	HMGCR	-0.6404	2.09635e-07	FOPNL	-1.1131	0.00203805	PDK3	-0.8748	1.62033e-07	CCDC174	-0.5635	0.028673	OSGIN1	-0.5408	0.0176452
CCNK	-1.1828	9.84542e-17	OSTF1	-0.64	0.000157353	SETD6	-1.1129	1.64993e-09	HPRT1	-0.8746	5.50244e-12	DENND6A	-0.5633	8.59677e-05	STT3B	-0.5407	3.12766e-07
GINS2	-1.1816	2.32336e-11	MKI67	-0.6399	2.34536e-06	SNRPF	-1.1127	5.94499e-21	C19orf24	-0.8743	5.33401e-06	JAG1	-0.563	0.000181892	MAZ	-0.5407	8.99422e-06
NUDT14	-1.1812	5.98436e-06	HSD17B10	-0.6398	4.20344e-05	DSG2	-1.1125	3.91198e-26	NDUFB9	-0.8721	2.01067e-18	CRYZL1	-0.5629	0.0226633	NOMO1	-0.5404	0.00802987
ELOVL6	-1.1801	1.03551e-18	NUDT14	-0.6395	0.00621084	CYB5D1	-1.1118	5.91123e-15	MND1	-0.8716	1.06527e-06	ABHD14B	-0.5624	0.000540754	CAPN1	-0.54	2.52343e-07
PLAGL2	-1.1793	7.36854e-14	HRH1	-0.6394	0.00430538	BCCIP	-1.1106	6.42647e-21	SLC37A1	-0.8712	1.43454e-06	TMEM115	-0.562	0.00294149	NMRK1	-0.5399	0.0162845
PSMB6	-1.179	2.93565e-19	FAM126B	-0.6385	0.000104749	TIMM23	-1.1106	6.56732e-17	CALHM2	-0.8711	5.23521e-06	LPCAT2	-0.5613	1.07946e-06	GJB5	-0.5398	0.0465276
DVL2	-1.1783	9.73092e-12	C12orf45	-0.6384	0.000482904	EXTL2	-1.1102	4.14707e-05	SNRNP25	-0.8693	1.19304e-10	C9orf40	-0.5613	0.00478815	ASAH1	-0.539	0.000526977
GPHN	-1.1782	8.84345e-10	ST3GAL5	-0.6384	0.0321847	CCDC138	-1.11	5.25549e-06	ATP5D	-0.8692	7.45798e-08	RHOA	-0.5609	9.68295e-10	FANCD2	-0.5389	0.000552084
CDK5RAP1	-1.1774	1.35322e-12	TAF13	-0.6383	0.000539554	JAG2	-1.1097	1.84256e-14	C14orf2	-0.8677	3.43859e-15	ETV6	-0.5602	0.000416393	C1orf86	-0.5387	0.0211863
NOP9	-1.176	9.26584e-13	DRAP1	-0.6378	1.84535e-05	RNASEH2C	-1.1092	1.28296e-10	RUVBL1	-0.8677	1.84239e-13	SLC37A1	-0.5601	0.0025218	CARD6	-0.5384	0.009254
MAP2K4	-1.1747	2.15674e-14	UHRF2	-0.6376	6.01225e-05	SMC4	-1.1084	6.40777e-29	TMEM201	-0.8662	0.000259247	RHOB	-0.5599	0.000244723	ABHD5	-0.5381	0.00135912
RFC2	-1.1745	7.02221e-16	YY1AP1	-0.6375	1.00667e-06	ZNF790-AS1	-1.1084	0.00960185	MRPS12	-0.866	2.64811e-08	C7orf50	-0.5591	3.13206e-08	HES1	-0.5378	0.0044233
TUBG1	-1.1743	1.81315e-11	ITFG2	-0.6375	0.00762307	HMGA2	-1.1082	2.50507e-23	TOMM40	-0.8658	5.62268e-14	PEPD	-0.5588	0.000397935	SPATA13	-0.5374	0.00773819
LAS1L	-1.1728	3.13702e-19	POLR2L	-0.6374	0.000121338	TMPO	-1.1077	2.2152e-27	ARMC7	-0.8653	0.000921086	GNB1	-0.5573	1.85946e-09	PIK3C2B	-0.5372	0.00458832
BAG5	-1.1699	3.95452e-17	MAGOH	-0.6373	6.43178e-08	L3MBTL2	-1.1073	1.15514e-08	PQBP1	-0.8609	7.52275e-06	RPL14	-0.5573	7.68337e-09	CYBRD1	-0.5368	3.10899e-05
TOP3A	-1.1693	1.21459e-11	PSMB7	-0.6366	7.16655e-06	SHQ1	-1.1066	3.77345e-08	EIF5AL1	-0.8602	0.0212788	MCF2L	-0.5572	0.00987772	TUBB3	-0.5368	0.000836792
FLJ23867	-1.1686	1.44563e-10	EXOC6	-0.6366	0.000196283	LLPH	-1.1059	2.716e-21	CKS1B	-0.8594	1.77419e-15	GNGT2	-0.5568	0.025156	NAA38	-0.5354	2.08961e-05
NANP	-1.1686	3.75022e-07	DOT1L	-0.6363	0.000113293	MAT2A	-1.1049	1.62513e-27	C17orf89	-0.8592	2.6318e-07	C4orf48	-0.5557	0.0303768	RSRP1	-0.5354	0.000839725
SBDS	-1.1682	2.77685e-15	FEN1	-0.6361	2.43336e-07	RABEPK	-1.1047	4.389e-11	TXNDC17	-0.8583	7.49217e-14	NNT-AS1	-0.5553	0.0320079	TSPAN15	-0.535	0.000955492
LETM1	-1.1674	9.02821e-15	SMIM15	-0.6357	1.22318e-07	ZNF346	-1.1047	6.76493e-06	RHPN1	-0.8581	7.44725e-05	CTSH	-0.5552	0.000385819	UBA3	-0.5348	3.12083e-05
PCDHA11	-1.1672	0.00137766	ALYREF	-0.6355	1.46875e-08	PTDSS1	-1.1043	1.28512e-14	B4GALT2	-0.8577	2.27792e-09	ARL6IP5	-0.5548	6.92435e-05	C20orf96	-0.5339	0.0355306
CHAF1A	-1.1664	6.58746e-12	SLC16A1	-0.6355	1.6422e-08	PCNA	-1.104	1.58241e-16	NOL7	-0.8576	2.43928e-10	DTNB	-0.554	0.0143809	RAP2B	-0.5338	0.000111817
SCFD1	-1.1648	2.5268e-17	EVA1A	-0.6353	0.0181801	SDHAF3	-1.1038	1.39453e-08	SLC25A26	-0.8576	0.00016082	DMD	-0.5532	0.00665437	MLH1	-0.5338	0.000397798
FCF1	-1.1643	1.38656e-16	RPS6	-0.6349	6.31741e-08	UPF3B	-1.1033	5.27032e-12	RAB26	-0.857	0.00755602	GPD1L	-0.5532	0.0281894	LIMK2	-0.5329	0.00862333
CYB5D1	-1.1643	3.02782e-13	NOLC1	-0.6347	7.06147e-07	PTBP1	-1.1028	1.34834e-28	GTF3C5	-0.8548	4.27446e-11	RNF7	-0.5529	5.45178e-05	SAT1	-0.5328	0.00774714
STYX	-1.1635	1.56731e-14	TAF1A	-0.6346	0.000482904	NSDHL	-1.1025	6.22319e-16	SLC16A5	-0.8547	4.1836e-05	CBR3	-0.5528	0.0327382	HIGD1A	-0.5326	1.35119e-05
CHD1	-1.1622	2.61498e-19	FERMT2	-0.6338	6.06039e-06	NEB	-1.1022	3.02243e-08	POLR2F	-0.8538	5.81787e-14	FGD5-AS1	-0.5527	9.30846e-07	CUL7	-0.5326	0.0136156
GALC	-1.1616	1.70759e-06	CDV3	-0.6337	6.1206e-10	FOXRED2	-1.1018	4.4226e-09	UBASH3B	-0.8533	2.78472e-15	PC	-0.5517	0.0134963	MFGE8	-0.5326	0.0245224
CHD7	-1.1615	4.60093e-21	THOC2	-0.6331	1.02511e-08	UQCRQ	-1.1015	4.52552e-16	NQO2	-0.8533	4.46117e-10	RABAC1	-0.5506	0.00171574	B9D1	-0.5326	0.0340729
EIF5AL1	-1.1606	3.90438e-08	TMEM138	-0.6317	0.00108333	IMP3	-1.1013	1.24459e-12	INA	-0.8532	7.82798e-11	FLJ23867	-0.5505	0.00385866	PAFAH1B3	-0.5323	0.00675381
SNORD26	-1.1601	0.0266938	SPESP1	-0.6317	0.00220805	ZRANB3	-1.1012	1.59265e-05	MMP15	-0.8527	2.98497e-06	LRCH4	-0.5501	0.00128582	KYNU	-0.5322	0.000975954
CDC45	-1.1589	2.75036e-07	E2F1	-0.6314	0.000225717	HNRNPR	-1.101	1.12785e-14	KLHL21	-0.8512	2.26612e-05	CMC1	-0.5496	0.000477414	RPS17	-0.5319	0.0376372
TIMELESS	-1.1583	9.85918e-19	ZNF618	-0.631	0.00730882	PGAM5	-1.1002	2.30137e-16	MRPS26	-0.851	3.17881e-08	SDHA	-0.5484	1.56432e-10	ZNF593	-0.5316	0.0293509
CTPS1	-1.1571	4.79543e-20	SLC25A21	-0.6306	0.0183302	SEC11C	-1.0993	4.20986e-08	ELP6	-0.851	2.33863e-05	CTNNBIP1	-0.5481	0.000359484	PRDX2	-0.5306	2.26893e-05
EFNA5	-1.157	1.58477e-06	CNTLN	-0.6305	0.00918054	NRIP1	-1.0987	1.75632e-25	FDX1	-0.8508	2.76756e-07	HDAC1	-0.5461	5.55205e-09	ANXA1	-0.5305	1.42372e-07
BLM	-1.1557	2.22235e-08	DDX41	-0.63	1.52625e-05	HEXIM1	-1.0971	5.53726e-17	FBXL16	-0.8503	0.00213222	SVIL	-0.5458	1.61704e-07	DENND2D	-0.5299	0.0095359
BRIP1	-1.1556	7.62272e-10	ZNF43	-0.6296	0.00805329	MRPL33	-1.0965	4.11397e-22	POLR3H	-0.85	3.0866e-07	ZCCHC17	-0.5458	0.000584431	ANKMY2	-0.5296	0.00919906
HIRIP3	-1.1555	2.14726e-06	POLR2C	-0.6294	9.34515e-07	TEX9	-1.0964	0.00756607	FAM122B	-0.8495	1.48665e-15	KIAA1143	-0.5453	0.000360436	E2F1	-0.5293	0.00204042
MAPRE1	-1.1549	1.01307e-19	MYOF	-0.6289	2.1873e-10	LINC01508	-1.0959	3.51144e-06	DTX4	-0.8491	4.35197e-06	RPL29	-0.5444	7.20098e-09	DHRS1	-0.5293	0.0331386
CAMTA2	-1.1532	7.72266e-08	MPHOSPH10	-0.6288	0.000345273	GPAM	-1.0955	2.807e-10	TNIK	-0.849	1.39348e-09	FSTL3	-0.5432	0.000661435	MFSD10	-0.5279	0.0178169
ACOT2	-1.1522	1.19831e-08	C6orf141	-0.6285	0.00641359	RFX2	-1.0952	0.000902481	RGS19	-0.8489	4.05376e-05	RAB5A	-0.542	0.000791423	QARS	-0.5273	9.89617e-05
GINS1	-1.1519	2.36091e-14	DDX10	-0.6275	9.81123e-05	PRTFDC1	-1.0951	1.12428e-15	ST14	-0.8484	2.43966e-18	CLTB	-0.5416	4.24272e-07	CDKN2C	-0.5271	0.0167958
ATXN3	-1.1514	1.62149e-09	DHFR	-0.6274	1.43011e-07	IMP4	-1.0946	2.54293e-16	DPP9	-0.8484	1.55266e-10	FRAS1	-0.5412	0.0089234	C16orf13	-0.5259	0.000354058
MAPK1IP1L	-1.1501	6.21669e-20	LMO7	-0.6266	1.24714e-06	PUS1	-1.0943	8.64219e-14	SERPINE2	-0.8481	9.70838e-17	VWDE	-0.5411	0.00237249	NGLY1	-0.5255	0.0112169
PCDHB14	-1.15	0.000379315	STRBP	-0.6266	1.05688e-05	MEMO1	-1.0941	1.01039e-11	GMPPB	-0.848	0.00882469	LMBRD2	-0.5408	0.00192606	RPS5	-0.5253	2.96782e-06
TNK1	-1.1472	5.22962e-05	CALML4	-0.6266	0.0105104	DDX41	-1.0936	4.14653e-15	OBFC1	-0.8478	3.56305e-05	OMA1	-0.5405	0.00415706	S100A13	-0.5253	0.0102371
TMEM45B	-1.1469	7.69161e-09	SEMA4B	-0.6264	8.05232e-07	EIF3CL	-1.0936	0.0143716	C19orf70	-0.8476	0.000117437	CAMTA1	-0.54	0.00252631	SDF4	-0.525	4.39176e-05
RPL7	-1.1457	1.79554e-30	C18orf25	-0.6263	2.10181e-05	AP5M1	-1.0926	5.76868e-13	C3orf52	-0.8475	0.0139753	ITGB5	-0.5396	2.59041e-08	TBC1D5	-0.5247	0.000202259
DNAJC9	-1.1455	2.26553e-15	CHPT1	-0.6263	0.0448713	PTMA	-1.0922	3.14317e-21	FUT3	-0.8473	0.010343	EXOC4	-0.5395	3.37585e-06	MAGED2	-0.5221	0.000451404
PDSS1	-1.1448	5.20212e-06	PAG1	-0.6261	2.09768e-05	ANKRD32	-1.0922	1.5835e-11	LDLR	-0.8471	1.24921e-15	GPR78	-0.5394	0.045996	FGF11	-0.522	0.032581
NOM1	-1.1446	6.31603e-12	SLC25A25	-0.6248	0.00332466	SHCBP1	-1.0918	8.46677e-19	WDYHV1	-0.8471	0.00804789	KLC4	-0.5393	0.040317	LOC101927021	-0.5217	0.0458285
RCL1	-1.1444	1.40234e-07	SFXN4	-0.6247	0.00071343	ITGA7	-1.0908	0.0484686	BIRC5	-0.8464	2.373e-16	MED18	-0.5385	0.0109924	MRPL53	-0.5202	0.0155955
LONRF3	-1.1437	2.12844e-06	C16orf70	-0.6246	0.00150074	RPS2	-1.0906	1.06108e-18	THAP11	-0.8463	0.000784244	TWF2	-0.5381	0.000129504	PKMYT1	-0.5199	0.00749668
SOCS4	-1.1429	8.08027e-17	XPA	-0.6245	0.00647001	BTF3	-1.0901	2.33384e-32	CSGALNACT1	-0.8453	0.00179209	LOC728613	-0.538	0.0440319	CMTM6	-0.5188	0.000165955
CHEK1	-1.1428	1.97243e-15	MALAT1	-0.6244	4.55316e-07	PHF5A	-1.09	2.6559e-12	UBE2S	-0.8447	1.63795e-15	ALDH3A1	-0.5376	4.26713e-11	C4orf3	-0.5182	0.000441813
DLEU1	-1.1425	1.39544e-06	ARSJ	-0.6243	0.000193763	SMC6	-1.0894	2.7759e-16	NEK9	-0.8444	3.46399e-15	CCZ1	-0.5376	0.021134	POMGNT2	-0.5182	0.0228081
FOXN3	-1.1423	1.20717e-09	C16orf74	-0.624	0.0267726	FAM84B	-1.0893	1.60343e-24	GLA	-0.8429	9.11493e-10	NUP210	-0.5375	6.12153e-07	TMEM43	-0.5179	0.000234913
FNIP2	-1.1414	2.23738e-16	ANXA5	-0.6239	1.37263e-07	TNPO2	-1.089	5.51542e-14	PDE8B	-0.8427	0.0350407	MYEOV2	-0.5371	0.000101886	GABARAP	-0.5168	1.52575e-05
PNO1	-1.1405	7.4133e-17	KRT80	-0.6237	2.76058e-08	MEPCE	-1.0883	9.1037e-17	EDEM1	-0.8424	4.16769e-10	MEGF8	-0.537	5.49713e-05	TMSB10	-0.5155	0.000433057
POLE3	-1.1399	8.28297e-15	OGT	-0.6235	1.12705e-09	NASP	-1.0872	0.000329804	NCBP2-AS2	-0.8422	2.71179e-05	SPOCK2	-0.5369	0.0388773	HENMT1	-0.515	0.0157687
TSEN15	-1.1395	1.23581e-11	TRAPPC13	-0.6233	0.000262669	EZH2	-1.0866	2.86778e-17	IRS1	-0.8405	9.8042e-11	STAG3L5P-PVRIG2P-PILRB	-0.5368	0.0102607	FAHD1	-0.5149	0.00593102
DBF4	-1.1372	1.64821e-14	MPRIP	-0.6232	1.56949e-10	ND3	-1.0865	0.000720551	CDCA3	-0.8392	3.70593e-12	TRNAU1AP	-0.5364	0.0199519	VHL	-0.5147	0.000233456
MIR4435-2HG	-1.1365	2.78262e-09	TRMT61A	-0.623	0.000483579	LOC100130238	-1.0862	0.0150482	SLC25A14	-0.8383	8.42806e-05	PTGES	-0.5362	7.20671e-07	RBM5	-0.5137	0.00798777
ISCA2	-1.1358	5.71078e-10	B3GNT5	-0.6227	2.97692e-06	C14orf2	-1.0853	4.85493e-22	SCNN1A	-0.8382	5.72712e-18	GNG5	-0.536	1.40442e-05	PRSS21	-0.5136	0.0224624
ANKRD18B	-1.1356	0.000326483	PAXIP1	-0.6223	0.000794312	GALNT5	-1.0847	1.3828e-19	PMPCA	-0.8372	4.16799e-11	TMEM106B	-0.5345	0.00124693	MANF	-0.5134	7.41759e-05
SLC5A6	-1.1353	1.71055e-08	CDH1	-0.6218	3.43038e-10	MGAT2	-1.0847	1.65702e-14	LRRC75A-AS1	-0.8368	1.00826e-11	MTFR1L	-0.5339	0.0258622	TEF	-0.5134	0.0397324
TRIP13	-1.1345	8.54533e-15	NKIRAS2	-0.6216	0.000403355	ADSL	-1.0832	1.71657e-12	ILVBL	-0.8366	5.80687e-07	MAN2B2	-0.5338	0.00142255	MISP	-0.5131	9.95734e-05
PA2G4	-1.1341	3.58784e-17	NKRF	-0.6214	2.44809e-05	RPS4X	-1.0829	3.36004e-33	WDFY2	-0.8364	1.00794e-05	PNMA1	-0.5336	0.0264152	HAGH	-0.5128	0.0255865
RPA2	-1.1305	2.14542e-11	KIF18B	-0.621	4.2887e-06	SSX2IP	-1.0803	2.95019e-14	SMAP2	-0.8361	1.49286e-06	ADGRE5	-0.5329	8.14805e-05	TINAGL1	-0.5119	3.45735e-05
SEH1L	-1.1304	2.91385e-14	BANF1	-0.6209	4.31215e-07	RPL6	-1.0798	5.1175e-31	CNOT10	-0.8349	2.57813e-07	TMEM237	-0.5327	0.00309036	CTSA	-0.5114	0.00036466
PSMC3IP	-1.1304	0.000186003	TIMM50	-0.6202	3.41907e-05	RRP12	-1.0797	1.83871e-12	DDX31	-0.8348	5.93409e-06	CCM2	-0.5323	3.77965e-05	CHN1	-0.5111	0.0273458
C1orf112	-1.1303	1.85175e-10	ATP6V0D1	-0.6186	4.2043e-05	MAPRE2	-1.0792	2.68537e-06	AHCY	-0.8347	1.11562e-15	PAPD7	-0.5317	3.40946e-07	PGLS	-0.5108	0.00318171
EPB41L4B	-1.1296	1.01941e-11	PNPT1	-0.6184	3.19261e-07	ABCE1	-1.0791	2.39834e-24	EPHA1	-0.8342	7.26671e-06	RAB31	-0.5316	1.66734e-05	RPA3	-0.5104	0.000130435
NTHL1	-1.1294	8.37789e-06	GNL3L	-0.6183	2.19713e-07	PPWD1	-1.0785	1.59284e-15	DNMBP	-0.8336	6.04812e-06	ADGRF1	-0.5314	4.00611e-05	H6PD	-0.5087	0.00077766
SPIN4	-1.1288	2.64567e-09	PNO1	-0.6182	7.62904e-07	CDCA2	-1.0779	7.42814e-16	HERC2P2	-0.8321	2.47416e-07	CARD6	-0.5309	0.00789445	STAG3L5P-PVRIG2P-PILRB	-0.5064	0.02582
RRP1B	-1.1274	4.15373e-16	LOC100289097	-0.6182	0.000568355	TBX3	-1.0778	0.00672648	RIOK1	-0.8316	4.60351e-08	CELSR2	-0.5307	0.00817086	THOC6	-0.506	0.0118715
RRP15	-1.1273	5.55958e-16	SEL1L3	-0.6179	8.74888e-06	C18orf21	-1.0773	2.04647e-06	CHCHD7	-0.8313	7.95219e-08	TAF12	-0.5306	0.00271486	SRR	-0.5047	0.0343897
ZNF492	-1.1265	0.00591993	APOPT1	-0.6179	0.000180693	IFRD2	-1.0772	9.36538e-11	APOO	-0.8313	4.49908e-06	NBPF3	-0.5301	0.0283945	CLSTN1	-0.5045	6.7179e-06
TPX2	-1.1256	1.8947e-22	EMG1	-0.617	4.94051e-06	TMEM14A	-1.0761	7.48933e-07	P2RY6	-0.8312	0.000162459	TMX4	-0.5297	0.012654	MIR4458HG	-0.5032	0.00665222
AFAP1L1	-1.1256	0.00702336	MAPK1IP1L	-0.6167	8.1354e-08	DYNC2H1	-1.0752	1.85832e-13	ABL1	-0.8305	5.77476e-11	C16orf58	-0.529	0.000697164	JUND	-0.5031	0.000934739
CNIH1	-1.124	1.60914e-15	WDR75	-0.6159	4.57453e-06	SPOCK1	-1.0751	6.12461e-09	MTFR2	-0.8303	8.58919e-05	NIPBL-AS1	-0.529	0.0127071	ADCK3	-0.502	0.0422935
POLE4	-1.124	1.1949e-10	RNF115	-0.6158	0.0001155	SLC27A2	-1.0745	2.98223e-05	OVOL2	-0.8302	0.00293751	ATP5I	-0.528	2.71399e-05	SLC37A1	-0.5017	0.0126017
RPL36AL	-1.1228	2.93891e-14	ATP5D	-0.6154	0.000122387	LARP1	-1.0744	1.57192e-28	MKNK2	-0.8298	3.59155e-10	IQSEC1	-0.5276	0.00107459	AK3	-0.5013	0.000806349
TUBA1C	-1.1225	2.92842e-24	ARFIP2	-0.6148	0.00118305	MCM5	-1.0738	2.1905e-16	HSF1	-0.8295	9.9663e-10	TMEM59	-0.5272	4.90958e-07	C12orf57	-0.5012	0.0152648
FAM161A	-1.1222	9.02185e-05	SMC2	-0.6134	4.88582e-08	COQ3	-1.0736	1.31771e-05	GNL2	-0.8292	2.14616e-12	FAM43A	-0.5268	0.0299946	DSTN	-0.501	1.69867e-06
LRRCC1	-1.1221	1.49156e-05	HMGCS1	-0.6132	8.81209e-07	AGPS	-1.0731	5.4739e-22	DLAT	-0.8287	1.12623e-08	PDHB	-0.5266	1.70082e-05	TNFRSF12A	-0.5006	6.05109e-05
FLII	-1.12	1.50517e-21	E2F8	-0.613	7.61754e-05	TCEAL4	-1.0727	1.12561e-12	PFDN2	-0.8284	3.87786e-09	MT2A	-0.5265	1.68569e-05	AGPAT2	-0.5001	0.0037303
C14orf166	-1.119	1.46237e-14	NDUFB6	-0.6128	0.000151335	DDX46	-1.0725	5.88043e-17	ZFAS1	-0.8261	8.85659e-15	MISP	-0.5263	3.46095e-06	SSBP3	-0.5	0.0477387
PSMG1	-1.1185	4.15914e-11	UBQLN1	-0.6123	3.65076e-08	CWC27	-1.0722	5.0191e-15	VDR	-0.8261	1.37974e-05	ITFG3	-0.5261	0.000234444	CAMTA1	-0.4998	0.0101512
NFATC2	-1.1185	5.28523e-07	ARPC5L	-0.6119	7.49492e-07	DUT	-1.0716	2.16486e-16	URM1	-0.8255	2.71515e-08	CEP104	-0.5261	0.00132099	CDC42	-0.4993	1.88225e-06
EMC9	-1.1176	1.27619e-06	BICD2	-0.6115	1.8803e-05	COMMD10	-1.0715	3.15935e-09	UTP11L	-0.8252	2.39166e-10	TSPO	-0.5254	0.00318178	GALM	-0.4987	0.0308068
TMEM5	-1.1172	9.78403e-09	CYCS	-0.6111	7.41706e-07	PSMD2	-1.071	2.19893e-26	ELOVL1	-0.8242	5.9382e-13	LRRCC1	-0.5249	0.00853202	STMN1	-0.4979	3.20909e-06
PSMC1	-1.1168	1.52198e-17	TMEM170A	-0.611	3.20798e-05	MAPKAP1	-1.071	5.0838e-19	TMEM203	-0.824	7.22862e-07	AZI2	-0.5239	0.00152168	CLCN7	-0.4978	0.0036301
CNTROB	-1.116	6.34953e-12	PTK2B	-0.6109	0.00348827	CLTA	-1.0707	6.54009e-21	ST6GALNAC2	-0.8229	0.0157782	GPX4	-0.5223	4.39652e-08	NSMCE1	-0.4976	0.0014854
FKBP10	-1.1145	2.25784e-11	MTHFD1	-0.6108	2.28157e-08	EXOSC2	-1.0695	4.583e-14	ST3GAL6	-0.8222	0.0282831	GPR87	-0.5216	0.0147681	RFT1	-0.4967	0.00499831
NASP	-1.1145	0.000472145	STRN3	-0.6104	7.15056e-06	ATP6V0A2	-1.0694	5.97594e-08	EXOSC2	-0.8219	2.59445e-08	BRCC3	-0.5214	5.97603e-06	SEMA3C	-0.4954	0.0032036
NOP16	-1.1136	1.92873e-16	PUS1	-0.6104	3.72205e-05	SLC25A23	-1.0691	1.04706e-08	PTS	-0.8211	1.17101e-06	ROGDI	-0.5205	0.00595883	FKBP1A	-0.4935	9.57143e-06
CLN6	-1.1132	1.04399e-09	FBL	-0.6103	3.57816e-07	PLEKHG4	-1.0691	3.27396e-05	MLH3	-0.8205	4.10973e-08	IFT22	-0.5181	0.000990137	SLC50A1	-0.4933	0.00548229
MCM7	-1.1128	7.383e-23	PRIM1	-0.6103	6.68516e-05	CYB5RL	-1.0683	0.000151791	METAP2	-0.8202	3.74757e-12	ATHL1	-0.5179	0.0106848	TAF12	-0.4918	0.00835338
RCOR1	-1.1128	8.31449e-14	CYC1	-0.6101	9.64347e-05	TSR1	-1.0681	2.12697e-20	DCAF13	-0.8191	2.18921e-14	SLC25A38	-0.5179	0.0126908	CHCHD7	-0.4917	0.00458832
RGMB	-1.1126	0.000176252	NOL9	-0.6101	0.000781728	DNAJB1	-1.0675	2.23143e-20	PNO1	-0.819	3.31408e-11	SUSD6	-0.5176	0.0383766	SDC1	-0.4914	0.000253322
ZWINT	-1.1125	6.78251e-17	FOXM1	-0.6099	8.9337e-06	DNAAF2	-1.0674	3.93763e-11	REXO4	-0.819	6.81829e-07	PLEKHM2	-0.517	0.000730484	NDUFB10	-0.4907	7.58759e-05
WDR43	-1.1119	3.48103e-21	ENOSF1	-0.6096	0.00366095	UTP3	-1.0673	1.38161e-18	C12orf45	-0.8187	0.000130775	DTYMK	-0.5168	1.02487e-06	IFT22	-0.4906	0.00450455
POP7	-1.1102	4.98911e-11	CNTRL	-0.6093	5.16713e-05	TOMM22	-1.0668	7.60091e-14	VIPAS39	-0.8178	2.49856e-08	HMGCS1	-0.5166	2.03196e-09	KIAA2013	-0.4905	0.00180269
NCAPG	-1.11	1.32675e-14	SWI5	-0.6086	0.0070445	CCDC159	-1.0665	0.00983642	LTA4H	-0.8174	3.76496e-14	DHX30	-0.5158	0.000365324	LZIC	-0.4894	0.0131374
CEP72	-1.1095	0.000106433	TBC1D2	-0.6086	0.00891325	XYLB	-1.0663	0.000173557	TBL2	-0.8167	4.60312e-08	TST	-0.5156	0.00274654	STRA13	-0.4885	0.00159855
ATAD3A	-1.1094	1.35275e-09	FAM84B	-0.6084	1.7032e-07	COMMD5	-1.066	5.87528e-05	FAM72D	-0.8166	0.00108952	UCKL1	-0.5152	0.00959354	LSM3	-0.4877	0.000563947
LRRC59	-1.1093	7.08387e-20	WDR89	-0.608	0.000411945	RFWD3	-1.0653	5.9815e-21	BIN1	-0.8153	1.25342e-10	MYL6	-0.5146	1.77906e-08	PRKCD	-0.4875	0.0074625
CHD1L	-1.1092	4.58193e-14	RPL35	-0.6076	5.07729e-09	DHX37	-1.0649	6.55289e-14	CENPW	-0.8153	1.84929e-10	SFMBT1	-0.5145	0.00811217	TATDN2	-0.4856	0.00320615
NUP188	-1.1085	1.70441e-17	MNS1	-0.6076	0.024213	SLC25A13	-1.0648	4.37883e-16	SLC35E4	-0.8151	0.0478631	RAB40C	-0.513	0.0105634	GPAA1	-0.4856	0.0128759
PHF5A	-1.1081	2.23064e-11	RCE1	-0.6073	0.0206005	NMT2	-1.0648	5.23048e-05	MLH1	-0.815	4.10155e-09	GNPAT	-0.5129	0.00232631	PARK7	-0.4848	0.000258383
UAP1	-1.107	3.90513e-14	PTGES	-0.6072	0.0076264	TUBB6	-1.0646	2.8046e-16	ACAD8	-0.8149	0.00129005	ICMT	-0.5109	8.88857e-06	LMF2	-0.4837	0.0216727
FARSB	-1.1067	1.37475e-19	TDRD7	-0.6063	0.00603755	DCAF4	-1.0641	5.74803e-08	MRPL47	-0.8147	1.516e-12	SELK	-0.5106	0.00206791	COMT	-0.4835	0.00661255
ANKRD22	-1.1057	0.00371093	CCDC102A	-0.6055	0.0300939	VBP1	-1.0632	1.48197e-18	ARHGEF3	-0.8123	2.62723e-06	NME6	-0.5101	0.0264387	LRRFIP2	-0.4828	0.00220415
ZNF583	-1.1055	0.00218098	TRAF2	-0.6049	0.00104075	SLC25A46	-1.0627	1.07801e-12	HYAL2	-0.8116	0.000150338	AP5Z1	-0.5098	0.0212274	EFNB2	-0.4816	0.000469441
PLEKHG1	-1.1027	0.00163407	DUS2	-0.6049	0.00182662	C3orf14	-1.0626	0.000212301	AURKB	-0.8107	3.2262e-13	CDKN2AIPNL	-0.5097	0.00228562	THEM6	-0.4806	0.0089046
KCNK2	-1.1022	0.000703784	MTA1	-0.6047	3.10916e-06	LSM10	-1.0625	5.81745e-06	GOLT1A	-0.8102	0.0222807	PAFAH1B3	-0.5092	0.00373835	ZBTB8OS	-0.4801	0.00753426
CDKN1A	-1.1021	0.0201749	TFRC	-0.6033	1.45901e-08	SPA17	-1.0621	5.99427e-07	SACM1L	-0.8097	9.94346e-09	CCDC64B	-0.5075	0.0230549	APOL2	-0.4792	0.0480252
ATP1B3	-1.1018	2.44298e-17	OST4	-0.6026	1.69944e-05	ALG14	-1.062	0.00318566	C11orf1	-0.8093	2.02943e-06	BSDC1	-0.5071	0.000545343	STRA6	-0.4787	0.0427123
COX16	-1.101	0.000170343	ENO1	-0.6021	2.48645e-09	RPL23AP53	-1.0619	0.000238732	NCLN	-0.8091	1.41576e-09	CTSA	-0.5068	7.43593e-05	SLC39A8	-0.4784	0.00525607
PRICKLE3	-1.1007	7.81423e-05	OXA1L	-0.602	5.20709e-07	CDC42EP3	-1.0614	1.49196e-19	IPPK	-0.8074	0.000178552	TYW3	-0.5068	0.0042918	CD151	-0.4781	0.00215785
UBAP2	-1.1004	1.01726e-12	UCK1	-0.6019	0.00520579	PRKAG2	-1.0612	1.48708e-13	SLC35F2	-0.8064	6.41637e-10	PARP12	-0.5062	0.0166083	NISCH	-0.4775	0.0155061
TTLL5	-1.1	8.82617e-09	SEMA7A	-0.6018	0.00404153	UCA1	-1.0599	0.000341184	COMT	-0.8063	4.07402e-07	WAC-AS1	-0.5057	0.0150929	SGSM2	-0.4775	0.0181956
HSPA4	-1.0993	5.30917e-17	EPB41L1	-0.6008	9.69458e-06	CCDC34	-1.0598	7.41693e-08	UBP1	-0.8061	6.18798e-13	PAIP1	-0.5056	8.71303e-06	TSC2	-0.4771	0.0033716
PLK4	-1.0978	2.23855e-12	SEC23A	-0.6005	7.36371e-06	NAT1	-1.0598	2.05603e-06	ATG7	-0.8059	0.00127212	NIPBL	-0.5051	2.39285e-08	HDAC1	-0.477	2.32288e-05
PBDC1	-1.0974	3.63403e-10	PYGB	-0.6004	1.50592e-08	CCDC85C	-1.0596	3.66506e-14	ALG5	-0.8054	7.66965e-05	ZNF84	-0.5051	0.0165002	TMEM230	-0.4766	0.000983976
XRCC2	-1.0973	6.0997e-10	HNRNPH1	-0.6002	4.97571e-07	ZNF608	-1.0595	1.09986e-09	ATPAF1	-0.8053	1.19728e-08	SNX25	-0.5046	0.0275536	ABCG2	-0.4761	0.00298685
SNRPF	-1.0972	2.2179e-16	GUF1	-0.6001	2.34466e-06	ILKAP	-1.0595	7.88859e-09	LIME1	-0.8046	0.0299668	FANCD2	-0.5035	0.000456485	SPSB1	-0.476	0.016231
IMP4	-1.097	6.28174e-14	SNAPC5	-0.6001	0.0065813	MPHOSPH10	-1.0591	1.62192e-10	PRPF19	-0.8045	1.40498e-13	IP6K1	-0.5035	0.00286587	CMC1	-0.4756	0.0138671
TET1	-1.0959	0.0497148	ZBTB17	-0.6001	0.0162177	WDR18	-1.0588	9.44557e-07	LRRC8C	-0.8042	0.000338895	CDK11A	-0.5035	0.028296	MICALL1	-0.4755	0.000563901
MED24	-1.0952	3.75807e-10	HNRNPH3	-0.5999	6.5672e-05	TANGO6	-1.0584	1.76247e-08	FBXL6	-0.8041	0.00688829	USP40	-0.5028	1.9643e-05	PLEKHG6	-0.475	0.00942169
CDCA8	-1.0949	1.48422e-12	ZNF93	-0.5999	0.0112517	NEIL3	-1.0581	1.89749e-08	POP1	-0.8035	2.72813e-08	TCEANC2	-0.5027	0.0473445	PLD3	-0.474	0.0047462
GPR87	-1.0936	4.52635e-07	CCT6A	-0.5996	2.15498e-10	PRELID1	-1.057	2.66699e-10	PPAP2C	-0.8034	1.11795e-07	CARS2	-0.5024	0.000244136	AKR1A1	-0.474	0.0112238
ARL4D	-1.0927	0.00238444	LOC93622	-0.5988	0.0333793	CHTF8	-1.0567	4.37195e-13	GLE1	-0.8033	1.67154e-13	C1orf106	-0.5023	0.044211	RPL22	-0.4731	0.000180635
NAT10	-1.0922	7.20416e-14	ERH	-0.5986	9.58441e-07	MAGOH	-1.0566	3.92935e-20	SLC2A4RG	-0.8019	1.9984e-10	EIF4G3	-0.5021	2.66199e-06	CSRP1	-0.4729	0.00147377
SHC3	-1.0913	4.26992e-05	MRPL49	-0.5985	4.87047e-06	SLC35G1	-1.056	0.00210987	TST	-0.8019	4.46606e-06	LARS2	-0.5008	0.00218002	BAP1	-0.4729	0.00233948
ADAMTS16	-1.0913	0.000312478	VAV2	-0.5982	3.02966e-05	VAC14	-1.0553	2.28388e-13	CCDC51	-0.8013	1.989e-05	CAPN1	-0.5	3.35865e-08	ADGRE5	-0.472	0.00180738
PAQR4	-1.0913	0.00167752	ZC3H15	-0.5981	4.56623e-07	MON1A	-1.0553	0.00116885	S100A16	-0.8011	3.64408e-14	CEP250	-0.4997	0.000554815	CDC42BPG	-0.471	0.00809583
RBFA	-1.0911	1.15954e-09	THOC1	-0.5981	0.000132812	TLCD1	-1.0549	0.000186504	SLC9A3R1	-0.8004	1.16998e-09	ETFDH	-0.4995	0.03941	RETSAT	-0.4698	0.0040643
SMIM15	-1.0909	7.14365e-17	MCM7	-0.5979	1.10375e-08	PSMC3	-1.0534	4.3682e-15	ACAA1	-0.7995	7.73788e-07	ECHDC2	-0.4975	0.0450328	PXMP2	-0.4697	0.0359885
ABCC9	-1.0878	0.00281742	ALAD	-0.5979	0.00150767	PLP2	-1.0534	1.69806e-11	HDHD3	-0.7995	3.91586e-05	PKP3	-0.4974	0.000252459	FAM89B	-0.4695	0.0239885
DERL2	-1.0877	4.46611e-10	ATP5J2	-0.5975	2.57344e-05	POLR2L	-1.0525	1.83089e-11	SH2D3A	-0.7992	3.11497e-05	OSBPL3	-0.4973	3.22196e-06	SLX4	-0.4695	0.0482396
METTL2B	-1.0872	5.28601e-10	GTF3C5	-0.5975	5.43637e-05	TIMM9	-1.0523	2.17729e-12	METRN	-0.7992	0.0031735	GM2A	-0.4971	0.00105838	CCDC113	-0.4691	0.0447387
RPL26	-1.0856	0.000298143	PUS7	-0.5967	4.67097e-06	MRI1	-1.0523	8.9835e-06	SLC25A25-AS1	-0.799	0.0457189	PDGFC	-0.4971	0.00401098	MAN1B1	-0.4689	0.00806917
VTI1B	-1.0856	0.0239078	SUGP1	-0.5963	0.00280225	ACLY	-1.0519	5.01826e-24	ACAP3	-0.7987	7.40136e-06	HYAL2	-0.4969	0.0204058	ATAD3B	-0.4689	0.0176947
SLBP	-1.0842	6.68831e-16	GRB14	-0.5961	0.00280799	LOC399815	-1.0518	0.00386887	TCOF1	-0.7986	1.9872e-13	DVL1	-0.4967	0.000215509	FLYWCH2	-0.4676	0.0403835
KCTD11	-1.0842	0.000105894	DSCR3	-0.5955	0.0017873	RPSA	-1.0515	5.39196e-22	PIF1	-0.7986	1.69523e-05	ITGB4	-0.4966	1.07956e-07	SOX15	-0.4645	0.00137148
IFI44L	-1.084	2.22144e-13	ST6GALNAC4	-0.5955	0.0254041	CENPM	-1.0512	1.50074e-05	DENND6A	-0.7985	5.08122e-08	ABTB2	-0.4966	0.0155268	UCA1	-0.4628	0.0167512
LINC00152	-1.0839	3.62082e-08	NCKIPSD	-0.5953	0.0222383	MRPS18C	-1.0497	4.58346e-14	FCHO1	-0.7978	5.30518e-05	TUFT1	-0.4965	0.00182696	IDH2	-0.4621	0.00450637
LOC648987	-1.0828	0.00507169	PSRC1	-0.5949	0.000101284	ORC5	-1.0494	2.00807e-08	NOL6	-0.7972	1.49427e-06	EPAS1	-0.4961	6.25546e-08	PGD	-0.461	0.000577266
PNP	-1.0814	3.3514e-17	ELMSAN1	-0.5949	0.000114675	SDCBP2-AS1	-1.0493	0.000322686	FERMT1	-0.7965	1.39958e-08	FIG4	-0.496	0.0390794	DGKA	-0.4608	0.0447387
UBE2G1	-1.0811	6.20177e-15	CORO2A	-0.5949	0.043857	FAM161A	-1.0487	4.0491e-05	FBXW5	-0.7963	2.20548e-09	CALCOCO1	-0.4958	0.0450328	TXN	-0.4607	5.57931e-05
ANXA2P2	-1.0809	7.51556e-08	MED6	-0.5947	0.000488308	TGFBRAP1	-1.0484	1.29403e-10	MECOM	-0.7958	8.65951e-08	SH3GLB1	-0.495	0.00011906	RHOT2	-0.4602	0.00378944
RNF167	-1.0803	1.28291e-13	CASC9	-0.5946	0.000536181	DRAP1	-1.0481	1.10747e-14	SLC25A32	-0.7955	2.12437e-07	ACTR8	-0.4946	0.0217537	CLUAP1	-0.4601	0.0229424
LAMP3	-1.0803	0.00347468	RPP40	-0.5942	0.0124193	SVIP	-1.048	2.24121e-07	MBD3	-0.7953	3.56746e-12	SEC13	-0.4941	1.96179e-05	AURKAIP1	-0.4599	0.000349545
CEP85L	-1.0801	0.0245418	CAP2	-0.5942	0.0226009	CCT2	-1.0478	1.10119e-25	OVOL1	-0.7951	0.0142251	LYPLA2	-0.4938	0.00412726	TK1	-0.4595	0.000926967
BAG3	-1.0798	5.48358e-10	GTPBP10	-0.5938	7.59632e-06	SWI5	-1.0478	6.58043e-06	MRPL50	-0.7949	1.75358e-07	SLC9A1	-0.4937	0.0128629	DVL1	-0.4594	0.00188827
LTV1	-1.0797	1.92015e-10	SNRPD1	-0.5938	8.6162e-06	POLR1A	-1.0477	1.37432e-18	FAM58A	-0.7946	5.28246e-06	CTSZ	-0.4924	0.000117911	RNF185	-0.4593	0.0490345
FADS1	-1.0786	5.12203e-17	PTBP3	-0.5934	5.22369e-08	PLAGL2	-1.047	3.06197e-14	TRIOBP	-0.7944	1.86003e-12	ACAA2	-0.4924	0.00299167	GLB1	-0.4592	0.0131311
POLR2A	-1.0786	1.45483e-15	TPM4	-0.5934	1.69695e-05	DDIAS	-1.0469	1.47795e-09	KCNS3	-0.7941	1.41188e-05	EDEM2	-0.4921	0.0218126	GUK1	-0.4587	0.000201922
DCAF4	-1.0786	3.69895e-07	ARRB2	-0.5931	0.00255584	RBM14	-1.0467	7.33075e-14	SLC4A11	-0.794	0.0013243	LAYN	-0.4915	0.0288707	SRPX2	-0.458	0.0334101
UNC13B	-1.0786	6.91281e-07	ZNF268	-0.5923	0.000115759	MBD1	-1.0457	1.5671e-10	POLR2L	-0.7938	1.24256e-06	MYL12A	-0.4907	7.00976e-07	SLC12A2	-0.4579	0.0130707
NSUN2	-1.0781	1.08592e-20	L3MBTL2	-0.5916	0.00506153	FAM104B	-1.0456	0.000146481	FYB	-0.7936	0.012297	EIF2AK1	-0.4896	1.83853e-07	SSU72	-0.4577	0.000156227
KIAA1524	-1.0768	1.34094e-14	SMC1A	-0.5914	1.74047e-05	POLR3H	-1.045	5.9144e-08	EXOSC8	-0.7935	1.73115e-09	CCDC66	-0.4892	0.0226633	MATN2	-0.4554	0.04778
LAMC3	-1.0764	0.0448357	DUSP3	-0.5913	4.88116e-05	ARMC6	-1.0446	5.69663e-07	RNASEH2B	-0.7934	3.61224e-09	LSM3	-0.4887	3.5754e-06	RAF1	-0.4552	0.00141025
PPWD1	-1.0756	6.31603e-12	QSOX2	-0.5901	0.00038468	KITLG	-1.0443	1.20499e-16	FASN	-0.7931	2.99601e-16	METTL6	-0.4887	0.0376297	ALG12	-0.4549	0.045002
RRP12	-1.0755	2.37679e-10	KIAA0226	-0.5898	0.0015488	PELI2	-1.0442	0.000221479	DESI1	-0.7917	6.33945e-11	WDR90	-0.4885	0.0101144	VPS13D	-0.4548	0.0167244
PHKA2	-1.0754	7.75275e-06	BOLA3	-0.5894	0.000146016	MOCOS	-1.044	1.25103e-09	EI24	-0.7916	1.30061e-13	TMEM184A	-0.4884	0.0260892	GTF2H5	-0.4535	0.0135448
EIF1AD	-1.0744	5.79293e-09	BNIP3	-0.5893	5.0581e-07	PLK1	-1.0437	1.89842e-14	RPF2	-0.7915	7.19274e-10	SUCLG2	-0.4874	0.00116278	NFIA	-0.4534	0.0419341
IRAK2	-1.0744	0.000337641	PMPCA	-0.5891	1.14669e-05	DUXAP10	-1.0427	0.0178116	MN1	-0.7903	0.000992518	TBC1D2	-0.487	0.00361569	TRIOBP	-0.4518	0.000615847
MYO5A	-1.0742	7.23514e-08	EDF1	-0.5889	1.1451e-07	CEP78	-1.0421	1.32187e-11	EHF	-0.7894	3.48509e-14	EVPL	-0.4866	0.000205841	PAGR1	-0.4518	0.00457968
GRAMD3	-1.0736	2.17038e-09	SLC25A44	-0.5888	8.43386e-05	BRMS1L	-1.0415	2.0351e-11	KRTCAP3	-0.7891	0.00062868	RPL11	-0.4861	8.21396e-10	PCDH1	-0.4512	0.00128261
PRDX4	-1.0727	3.49962e-14	LETM1	-0.5881	3.49694e-05	EIF3K	-1.0414	1.35148e-16	CLDND1	-0.7889	5.64313e-12	SDF4	-0.4861	2.72218e-05	STARD10	-0.451	0.00145233
EHD4	-1.0721	3.28203e-11	RRP8	-0.5881	0.0354186	SUV39H2	-1.0413	1.16084e-05	ARHGEF2	-0.7889	1.33659e-07	PIR	-0.486	0.0031514	LSM4	-0.4506	0.00011679
RBM25	-1.072	1.29669e-13	ADORA2B	-0.588	0.00219252	UBL7-AS1	-1.0412	0.00445588	ABHD5	-0.7886	2.71639e-07	H2AFX	-0.4859	3.68858e-05	RARG	-0.4499	0.00483481
MCM3	-1.0718	1.63529e-16	ZMYND19	-0.5878	0.00228747	CHSY1	-1.041	3.21959e-05	CLP1	-0.7882	0.000424123	ALDH7A1	-0.4858	0.000103186	METTL9	-0.449	0.000165967
DNAJB5	-1.0712	0.0100168	PSMA3-AS1	-0.5874	0.000943652	CEP41	-1.0409	8.73669e-07	POMP	-0.7881	8.83477e-14	ADM	-0.4858	0.028812	DGAT1	-0.449	0.0366455
GEMIN5	-1.0709	2.62906e-13	ZNF257	-0.5872	0.0318197	SERBP1	-1.0405	5.18431e-21	ENY2	-0.7881	2.00506e-11	SMIM22	-0.4856	0.0451832	RAB5A	-0.4484	0.012724
DDX39A	-1.0695	7.70681e-13	SF3B2	-0.5871	7.51948e-05	C9orf156	-1.0404	0.000507055	CDR2	-0.7877	7.85274e-08	TES	-0.4839	1.48339e-06	PALM3	-0.4479	0.0387981
DIMT1	-1.0695	1.57033e-12	CNBP	-0.587	4.16125e-08	SRFBP1	-1.0403	1.59877e-08	DHX37	-0.7856	5.88287e-07	GLT8D1	-0.4837	0.00354543	MIR4435-2HG	-0.4475	0.0246024
CNOT3	-1.0694	0.00210219	LOC102724159	-0.5862	0.00589346	C5orf30	-1.04	1.76437e-06	ARHGAP19	-0.7855	0.000413298	ARHGEF17	-0.4832	0.00208103	SS18L2	-0.4467	0.0471239
LSM6	-1.068	6.82711e-11	UQCR10	-0.5855	1.56637e-06	ZNF425	-1.0395	0.0396734	RPL35A	-0.7847	2.03718e-21	CYB5D2	-0.4832	0.0226311	MAN2B2	-0.4466	0.0136156
WDR3	-1.0664	1.05649e-16	SLC25A13	-0.5853	7.59632e-06	MTMR8	-1.0391	0.024047	EEF2KMT	-0.7845	0.0205103	ATP13A2	-0.4829	0.0210177	SEC23B	-0.4459	0.000685234
VASH2	-1.0659	0.0167855	TAF4B	-0.5853	0.0146018	MPHOSPH6	-1.0388	7.32358e-13	BZW1	-0.7838	3.58772e-16	RSRP1	-0.4828	0.000671881	SDC3	-0.4458	0.0088715
LRRC8C	-1.0649	9.11623e-05	FARSA	-0.5852	4.27883e-05	SNORA61	-1.0385	0.0178858	RAC2	-0.7837	7.65345e-08	QARS	-0.4825	1.34307e-05	PAN2	-0.4457	0.0488905
UBIAD1	-1.0648	0.00022046	FKBP15	-0.5849	0.000403355	UBIAD1	-1.0371	2.54334e-05	MDH2	-0.7835	3.27998e-15	SRI	-0.4824	1.09313e-05	RPL37A	-0.4453	0.000928508
ZNF532	-1.0642	2.55549e-13	PNMA2	-0.5849	0.0114117	SDHAP3	-1.0366	2.92636e-06	C8orf82	-0.7827	1.3805e-05	IDH2	-0.4824	0.00102745	RXRA	-0.4448	0.000285547
SLC43A3	-1.0641	6.04762e-09	TIMM9	-0.5844	0.000115759	DBF4	-1.0361	1.03292e-16	SLC25A5	-0.7826	1.39852e-18	IQCE	-0.4816	0.00599396	FADS2	-0.4446	4.27505e-05
MCM5	-1.0632	3.73808e-13	AGPS	-0.5842	1.81756e-07	AP1S3	-1.0361	2.567e-13	PPA1	-0.7823	5.42223e-17	LOC101927027	-0.4816	0.0208458	RPS19	-0.4446	0.00382161
KIF20A	-1.0629	2.56845e-13	CPNE2	-0.5842	0.00308407	ZNF41	-1.0356	1.39685e-05	SNHG12	-0.7821	0.000323208	NIPSNAP1	-0.4814	4.90189e-05	ARRDC3	-0.4436	0.0478318
MARS2	-1.0626	4.76992e-07	CBY1	-0.583	0.00199286	PRMT3	-1.0345	2.49492e-11	PPP2R1B	-0.7819	1.0277e-08	TATDN2	-0.4813	0.000617268	LRP10	-0.4434	0.0038886
CRELD2	-1.0625	9.96407e-07	PLEKHG3	-0.5828	0.000175083	SNRPC	-1.0344	1.86549e-18	RNF123	-0.7818	2.59441e-05	TMEM43	-0.4812	0.000156727	DSC2	-0.4432	0.0275758
HAUS2	-1.0624	9.15585e-08	CAPNS1	-0.5824	1.60301e-05	CKS2	-1.0342	1.54394e-20	GPRC5C	-0.7818	0.0410616	SEC22C	-0.4812	0.00332751	SEMA4C	-0.4428	0.024603
TRAIP	-1.0624	0.00216321	BOP1	-0.5821	2.74913e-05	CTCF	-1.0342	5.77774e-17	RPL15	-0.7815	2.46294e-15	TMEM205	-0.4794	0.0034479	EFHD2	-0.4424	9.53326e-05
NGEF	-1.0622	5.6694e-08	UGT8	-0.582	0.00161331	NFIC	-1.0338	3.76164e-11	PPM1M	-0.7813	0.0444472	LOC100506100	-0.479	0.0281031	ZNHIT1	-0.4418	0.017156
CCDC84	-1.0617	1.25387e-06	WDR34	-0.5817	6.23712e-05	FLNC	-1.0337	2.07216e-22	MAP3K5	-0.7808	0.000556185	DDAH1	-0.4784	4.54358e-05	CLASP2	-0.4415	0.0100878
SLAIN1	-1.0613	0.00590845	C9orf142	-0.5817	0.00285478	TUBG1	-1.0332	1.28068e-10	FAM73B	-0.7802	0.000152398	GUK1	-0.4774	6.76091e-06	RPS27L	-0.4411	0.00778992
DDX46	-1.0599	5.14992e-14	SKA2	-0.5813	1.46374e-07	PIGN	-1.0327	2.3499e-07	PPIE	-0.7791	5.68297e-09	DUSP7	-0.4769	0.0296444	SLC25A1	-0.4405	0.0139851
ILF2	-1.0597	3.41954e-17	ZWINT	-0.5812	1.69937e-06	SMURF2	-1.0326	1.93555e-23	ABCD4	-0.7783	1.93229e-06	ACO1	-0.4768	0.00188059	PTPN23	-0.4395	0.0152036
RPAIN	-1.0596	2.01044e-10	CIAPIN1	-0.5812	0.000218942	H2AFY	-1.0323	1.83509e-21	DUSP23	-0.7774	0.000121133	MICALL2	-0.4767	0.00634024	CTNNBIP1	-0.4392	0.013381
ZC2HC1A	-1.0594	3.57218e-06	RNF138	-0.5811	0.000792662	FAR2	-1.0318	0.0290766	CLUH	-0.7773	2.84823e-13	SDC1	-0.4759	7.59405e-06	RPL37	-0.4384	0.000137893
CDK4	-1.0592	2.20923e-23	BRPF1	-0.5808	0.0107466	VIL1	-1.0314	0.0163507	MAGEF1	-0.7763	2.93628e-10	IMPA2	-0.4758	0.000211267	RERE	-0.4383	0.0116565
CDKL1	-1.0592	0.000776442	HN1	-0.5805	5.50503e-05	KRBA2	-1.0312	0.049576	VEGFA	-0.7763	2.01363e-08	CFAP36	-0.4746	0.0010708	ARHGAP17	-0.4381	0.0169506
CTNNAL1	-1.0588	3.6755e-15	FAM86C1	-0.5803	0.0336981	PIGM	-1.0311	8.93947e-09	SNX30	-0.7763	4.87032e-08	PIF1	-0.4725	0.00806021	RHOC	-0.4377	0.00109607
APOC1	-1.0587	0.000770146	TMEM201	-0.5802	0.0112008	ARL2BP	-1.0307	4.6375e-15	GLRX2	-0.776	0.000285202	CEP70	-0.4721	0.000156762	TIMM8B	-0.4374	0.00808947
ESCO2	-1.0583	7.43189e-08	RAC2	-0.5801	0.000166771	GABPB2	-1.0294	0.00159486	CD320	-0.7759	1.31145e-06	USP4	-0.4714	0.00616056	ATP1B1	-0.4373	0.001791
FAM86DP	-1.0568	0.00114334	MPHOSPH6	-0.5799	6.39065e-05	MTHFD2L	-1.0293	5.75746e-05	C8orf59	-0.7758	1.30089e-13	INF2	-0.4713	0.000301838	APOL1	-0.4369	0.0133599
NEURL4	-1.0557	6.03556e-08	SIVA1	-0.5792	0.000394128	MRPL22	-1.0287	7.39566e-14	EIF5A	-0.7755	1.94676e-11	P3H2	-0.4701	0.0173161	ACSF2	-0.4369	0.0135621
LAGE3	-1.0545	2.83132e-06	EYA3	-0.579	0.00112967	CCNYL1	-1.0285	6.5523e-14	C9orf114	-0.7754	3.231e-06	NISCH	-0.47	0.00665437	RRBP1	-0.436	0.00267226
MRPS6	-1.0542	1.04247e-08	ESRRA	-0.5785	0.00113116	METAP2	-1.0284	9.95084e-18	PCGF1	-0.7752	0.00103676	HMGN3	-0.4699	0.00220076	TBC1D20	-0.436	0.00896028
SF3A3	-1.0536	5.57609e-13	FAM81A	-0.5781	0.0216418	THOC5	-1.0277	2.19582e-07	RPSAP58	-0.7748	0.0279927	LTBP3	-0.4697	5.07131e-06	RIPK4	-0.4357	0.0126702
AREL1	-1.0529	4.02168e-11	UTP6	-0.5778	3.53556e-05	LBR	-1.0275	6.83158e-20	DNAJB11	-0.7746	9.23953e-10	ULK1	-0.4697	0.0180308	LIMD1	-0.4353	0.0370912
NME1	-1.0522	1.96268e-15	FAM102A	-0.5771	0.00012024	ZC3H4	-1.0274	1.44609e-11	TXNL4A	-0.7745	1.42952e-08	SIAE	-0.469	0.014493	TMSB4X	-0.4344	0.00458832
TAF1A	-1.0509	1.62032e-07	C9orf84	-0.5771	0.00112609	RMI1	-1.027	1.54456e-11	OSBP2	-0.7745	0.00408047	PAX6	-0.4687	0.0437166	MECOM	-0.4343	0.00913693
STRIP2	-1.0494	4.31285e-08	SNAPC1	-0.577	0.000291924	CBX5	-1.0266	6.43108e-26	BCAR1	-0.7743	3.40745e-07	CEP89	-0.4686	0.0349176	TRAPPC5	-0.4343	0.0329396
CENPO	-1.0494	6.53038e-07	TMEM245	-0.5769	3.62129e-06	SKIV2L2	-1.0265	1.49854e-18	UBALD2	-0.7739	5.89729e-06	USP33	-0.4685	0.000335343	LAGE3	-0.4342	0.0482163
PACS2	-1.0493	3.75382e-09	DCP1A	-0.5767	0.000693143	FLVCR1-AS1	-1.0262	0.0212045	FOXQ1	-0.7736	7.87352e-11	CRABP2	-0.4678	1.43133e-05	PDCD6IP	-0.4336	0.000222832
DAD1	-1.0492	3.93725e-15	WDHD1	-0.5766	2.61028e-07	SET	-1.026	5.7157e-25	COQ3	-0.773	6.20584e-05	LAMTOR2	-0.4678	0.00324629	TMEM254	-0.4336	0.0439165
ZCCHC9	-1.049	4.42844e-09	CASC3	-0.576	0.000418924	NAPSA	-1.0252	3.95633e-14	MRPL38	-0.7722	2.43934e-07	RNF123	-0.4676	0.0155714	IMPA2	-0.433	0.0031199
POLR3K	-1.0481	5.98615e-06	ABCF2	-0.5759	5.20757e-06	SSRP1	-1.0248	3.95079e-19	APEH	-0.7717	1.50978e-08	PLCE1	-0.4669	0.0141103	SGSM3	-0.433	0.0192075
MED11	-1.048	4.11351e-08	SCFD1	-0.5748	5.21112e-06	LOC100506473	-1.0247	0.00375739	KNSTRN	-0.7711	2.86854e-11	ARL4A	-0.4669	0.0227562	SGOL1	-0.4327	0.0274277
KIF11	-1.0477	9.6355e-15	BCS1L	-0.5745	0.000358976	ELOVL6	-1.0246	1.96994e-16	SFRP1	-0.7706	1.45102e-08	C11orf80	-0.4668	0.0441925	EVPL	-0.4323	0.00511118
OXA1L	-1.0476	2.80499e-17	ACLY	-0.5743	1.46724e-07	PCDHB14	-1.0245	0.000405477	ADPRHL2	-0.7706	4.64812e-05	B3GALNT1	-0.4667	0.035812	GNPAT	-0.4322	0.0206984
FAM86C2P	-1.0476	0.000959498	CHD1L	-0.5737	1.6979e-05	NR3C1	-1.024	6.70671e-17	CARS2	-0.7703	3.7499e-08	ABCD1	-0.4666	0.00538574	KCTD5	-0.432	0.00438112
FARSA	-1.0475	1.13848e-11	IMPA2	-0.5735	0.00340341	C8orf46	-1.0236	0.0140453	ISG15	-0.77	0.0159214	FAM173B	-0.4664	0.00675525	PTGR1	-0.4314	9.39435e-05
SNRNP40	-1.0474	1.20045e-09	PKN3	-0.5733	0.0170247	CCT3	-1.0232	1.24507e-26	CPT2	-0.7696	9.22585e-06	TIMM8B	-0.4663	0.000263571	QRICH1	-0.4314	0.00459263
CEP85	-1.0473	2.21274e-07	RAMP1	-0.5732	0.000389958	GMFB	-1.0232	1.067e-16	CCM2	-0.7695	7.97775e-09	CAPN10	-0.4658	0.0363732	MOCOS	-0.4307	0.0235029
PDHA1	-1.0472	2.5463e-11	HSPA8	-0.5731	3.11933e-08	E2F8	-1.0225	2.637e-11	ARHGEF16	-0.7691	0.000321575	THOC7	-0.4655	9.39456e-05	C14orf1	-0.4302	0.0121253
RFC3	-1.0467	3.38986e-13	CCDC88A	-0.573	2.74835e-05	ITGAE	-1.0221	1.02803e-07	ESAM	-0.769	0.0176032	DAG1	-0.4649	3.55617e-07	IQSEC1	-0.4302	0.0206691
TMCO6	-1.0456	0.000914733	GLIS3	-0.5724	0.000214471	TSHZ1	-1.0221	0.00133062	RPL8	-0.7689	6.41696e-18	EXOC6B	-0.4647	0.00747386	TGFBR2	-0.4301	0.00267573
EZH2	-1.0453	4.98492e-13	POLE4	-0.5724	0.000289903	CSRP2BP	-1.0219	6.43574e-08	SDF2L1	-0.7688	0.00274313	WDR6	-0.4643	0.000168782	C20orf27	-0.4298	0.0279561
SNAPC1	-1.0442	1.96752e-09	ZNF331	-0.5724	0.00628068	RPL34	-1.0211	3.54766e-27	FAM3C	-0.7687	5.36746e-11	MECOM	-0.4641	0.00205985	C8orf82	-0.4296	0.0386484
TAF5	-1.0441	7.19522e-05	GTF2A2	-0.572	5.88282e-05	FAHD1	-1.0208	1.4938e-08	SLC25A25	-0.7687	0.000864607	COG7	-0.4637	0.0360386	RPL11	-0.4293	1.17378e-05
PHAX	-1.0425	2.19333e-10	ERP44	-0.5715	4.75135e-05	AHCY	-1.0207	1.7201e-19	GJB5	-0.7681	0.00177312	ELOVL7	-0.4634	0.0100513	NADSYN1	-0.4288	0.0148947
XRCC4	-1.0417	3.26585e-08	SRBD1	-0.571	0.000250842	ARID3B	-1.0205	3.40498e-06	RPL7A	-0.7672	2.39307e-20	SHMT1	-0.4633	3.43387e-05	TTC22	-0.4285	0.0410824
FGF13	-1.0409	0.000127857	MERTK	-0.571	0.00538162	YBX3P1	-1.0203	0.0393327	RBBP8NL	-0.7654	0.0187979	PTOV1	-0.4629	0.01453	ETHE1	-0.4282	0.028009
HNRNPAB	-1.0406	1.08897e-19	DLST	-0.5708	1.0997e-05	NIFK-AS1	-1.02	0.00635497	FAM83D	-0.7647	9.40638e-11	CDC42	-0.4628	1.08283e-07	PCNA	-0.4281	0.00064841
MYH9	-1.0402	9.87241e-16	ST3GAL1	-0.5706	0.00101921	G3BP1	-1.0192	1.75143e-22	E2F1	-0.7645	5.33401e-06	PLK1	-0.4625	3.55708e-06	KIAA0319	-0.4279	0.0403835
SUV39H2	-1.0402	6.00083e-05	ATP1B3	-0.5702	4.00652e-06	PPIP5K2	-1.0191	6.19899e-13	THYN1	-0.7643	0.000245397	FAM120C	-0.462	0.0345316	RPP14	-0.4273	0.0459025
DNAAF2	-1.0392	6.8145e-09	RAD18	-0.5701	0.000516543	DNAJC2	-1.019	1.51266e-10	MRPL16	-0.7634	9.44846e-09	TM7SF3	-0.4596	0.000153893	NARF	-0.4269	0.0307705
MCM8	-1.0383	2.66498e-12	SNRPG	-0.57	7.53653e-05	XRCC5	-1.0188	1.32939e-25	PLXNA2	-0.7634	0.000302493	DPM3	-0.4595	0.0176081	PET100	-0.4265	0.00281984
NAV2	-1.0375	3.93632e-11	PSMD7	-0.5696	1.69224e-05	STAG3L2	-1.0186	0.00203459	HMGB1	-0.7625	6.30055e-15	STAG1	-0.4594	7.14713e-05	GNB1	-0.4259	0.000107457
TIMM21	-1.0366	5.72478e-09	CDH3	-0.5692	4.35311e-08	HNRNPD	-1.0185	1.15283e-17	ZFPM2-AS1	-0.7625	0.0139548	FKBP9	-0.4593	1.50613e-05	PRSS8	-0.4258	0.00863054
NUP93	-1.0364	2.58908e-15	SAMD9	-0.5685	7.07076e-06	AKT1S1	-1.0178	2.84445e-08	PGP	-0.7623	0.000191563	APAF1	-0.4591	0.0350978	ZCCHC17	-0.4254	0.0245224
PSMB5	-1.0352	1.81534e-14	STOML2	-0.5684	4.8102e-06	MTERF1	-1.0171	1.42471e-08	KLHL18	-0.7621	0.000708821	UBE2E3	-0.4589	3.61114e-05	RNPEP	-0.4252	0.00130335
TANGO6	-1.0352	1.28176e-06	BCL9L	-0.5684	6.37593e-06	TEX261	-1.0166	4.76971e-12	SSRP1	-0.7608	1.97034e-14	KIAA2013	-0.4588	0.00127085	MAPK3	-0.4244	0.0421064
CHAF1B	-1.0349	2.07183e-06	MRPS5	-0.5681	0.000643801	TNPO1	-1.0165	2.96875e-21	TCP1	-0.7595	8.68187e-15	BMP4	-0.4587	0.00336337	TGIF1	-0.424	0.00322312
ZC3H14	-1.0347	9.00711e-12	FUNDC2	-0.5675	0.0001313	LOC100506639	-1.0163	0.0343526	NR1D1	-0.7595	0.0315196	STK17B	-0.4579	0.0401087	SEC22C	-0.424	0.0193727
RBM28	-1.034	4.77375e-10	ANXA2	-0.567	5.79983e-09	AMD1	-1.0158	1.78048e-18	FGD3	-0.7593	1.3772e-05	JAGN1	-0.4578	0.00742223	SYPL1	-0.4239	0.00181416
PTMA	-1.0338	6.2371e-15	NFAT5	-0.567	1.08687e-06	SERPINB8	-1.0154	0.00242555	SIRT7	-0.7592	1.68027e-07	NRP2	-0.4575	0.00314279	CETN2	-0.4238	0.0030603
MAP4K5	-1.0334	2.26553e-15	UBXN11	-0.5669	0.0264292	UMPS	-1.0152	9.4578e-14	SYNGR2	-0.7588	8.16251e-06	ETS2	-0.4574	0.00697605	MZT2B	-0.4233	0.00966032
MRPS23	-1.0313	9.1078e-15	SIAH1	-0.5662	0.0177829	CXorf56	-1.0152	6.80769e-11	STAC	-0.7585	1.82885e-05	SLC25A1	-0.4573	0.00366011	TMEM8A	-0.4232	0.0216251
RAB30	-1.0294	0.00140307	IDH3G	-0.566	0.000593431	HMGN5	-1.0144	1.6412e-06	NDUFAF3	-0.7577	0.000787947	COMMD6	-0.4571	0.00333027	NTN1	-0.4225	0.0334154
MVK	-1.0292	0.000118747	WDR44	-0.5658	0.000608829	COTL1	-1.0138	4.70817e-24	RNF165	-0.7577	0.0182753	TRIQK	-0.4571	0.0252933	CTAGE5	-0.4223	0.0130707
PSMD3	-1.029	8.36179e-18	KIAA1161	-0.5658	0.0140927	NUDT9	-1.0129	2.3509e-11	C20orf24	-0.757	6.30776e-08	TUSC2	-0.4561	0.011919	NDUFA7	-0.4222	0.00529886
INAFM2	-1.0286	0.00561206	FAM207A	-0.5656	0.000601568	ZBTB2	-1.0126	3.04761e-11	TOR2A	-0.757	0.0163209	VGLL4	-0.4557	0.0443281	OCIAD2	-0.4217	0.00504493
ACAT2	-1.0279	6.78524e-08	PLA2G16	-0.5655	2.89634e-06	SLC39A4	-1.0126	2.53856e-05	ZDHHC9	-0.7568	1.70744e-11	C5orf51	-0.4556	7.79993e-05	PKP3	-0.4213	0.00568187
VEGFC	-1.0276	0.000337288	TOMM40L	-0.5655	0.0288091	PARP1	-1.012	1.07738e-19	PSAT1	-0.7564	7.78623e-14	FIS1	-0.4556	0.000116896	LAMTOR2	-0.4212	0.0191679
MON1A	-1.027	0.00389112	PCGF6	-0.5648	0.0434139	TMEM14B	-1.0117	3.32535e-17	CCDC71	-0.7561	0.0105445	RNF19B	-0.4553	0.0399585	NDUFB6	-0.4199	0.0161606
C18orf54	-1.0269	3.17131e-06	RBFA	-0.5646	0.000419466	LYRM4	-1.0116	3.00208e-06	C11orf31	-0.7558	1.43596e-09	CXXC1	-0.4552	0.0410479	SMIM20	-0.4198	0.0223412
DUS3L	-1.0263	1.0173e-06	C4orf32	-0.5644	0.00384693	CDKN2AIP	-1.0115	1.40666e-06	SAP30	-0.7556	0.000636381	PAN2	-0.455	0.0221154	MGST2	-0.4198	0.0260419
PUS1	-1.0256	3.0046e-10	RPS4X	-0.5643	6.13362e-08	ILF2	-1.0114	4.46348e-22	PLEKHJ1	-0.7554	0.000752579	IBA57	-0.4547	0.0475372	AHNAK	-0.4188	0.000323513
H2AFX	-1.0226	1.78354e-12	GBE1	-0.5643	0.000876251	TNFAIP8L1	-1.0114	7.97074e-06	ADCK2	-0.7552	0.000629547	PLXNB2	-0.4545	6.27206e-06	SLC12A7	-0.4181	0.0353553
ETF1	-1.0222	8.71408e-18	TNPO1	-0.5641	1.61175e-06	RUFY1	-1.0111	7.3545e-11	PCNP	-0.755	4.23325e-14	PPP2R2C	-0.4541	0.000333092	KLF5	-0.4179	0.00529886
AHNAK	-1.0218	2.15171e-19	SFR1	-0.5632	0.010874	DIAPH3	-1.011	7.33674e-10	DHFRL1	-0.7549	0.00333751	USP19	-0.4539	0.00668904	IMPDH1	-0.4176	0.00160902
TGS1	-1.0217	2.89087e-08	ANP32A	-0.5626	2.47799e-07	BRD8	-1.0106	2.56309e-15	COMTD1	-0.7546	0.0106451	SH3GLB2	-0.4532	0.000423194	CMBL	-0.4167	0.000366084
UBE2C	-1.0214	8.5883e-16	SPRYD7	-0.5625	0.00969446	PSMD1	-1.01	8.7348e-22	RPL21	-0.7541	2.36969e-15	SLC2A10	-0.4532	0.0305771	CPT2	-0.4165	0.0378878
GTF2A1	-1.0213	1.50132e-11	STRN4	-0.5623	0.00434652	TPM3	-1.0081	1.1589e-20	PSMG4	-0.7536	0.000843742	ERBB2	-0.4527	0.00164139	COPG2	-0.4164	0.0308068
PRKCH	-1.0199	1.63926e-07	SNHG10	-0.5618	0.0394976	KIAA0922	-1.0078	1.96622e-10	SETMAR	-0.7536	0.02231	RHBDD2	-0.4525	0.00514809	SPNS1	-0.4161	0.0215131
TRMT5	-1.0194	1.30346e-09	TGS1	-0.5617	0.000268314	MCM7	-1.0077	4.77797e-24	ATG4D	-0.7525	0.0213618	ARPIN	-0.4522	0.00396686	RPS6KA1	-0.416	0.0168976
EIF3J	-1.0192	3.42485e-15	TBCCD1	-0.5616	0.0215032	C12orf60	-1.0075	0.00484066	ZNF691	-0.7519	0.0149716	SPSB1	-0.4521	0.005385	MAP4	-0.4155	0.000530248
PPP4R1	-1.0191	1.98939e-13	TUBG1	-0.5614	0.00150074	RPS27A	-1.0069	4.08983e-25	SIGMAR1	-0.7518	3.44654e-08	MZT2A	-0.4519	0.0013864	CDR2	-0.4155	0.0147537
FN1	-1.0189	1.05372e-13	SRSF5	-0.5607	2.00571e-05	PTTG1	-1.0067	3.00699e-19	FAM84B	-0.7516	9.60048e-13	MAP4	-0.4516	5.23432e-06	EIF3I	-0.4146	0.000905454
SREBF1	-1.0188	2.75973e-14	ODF2	-0.5603	0.000336699	HAT1	-1.0065	4.99487e-18	ARFRP1	-0.7514	5.27284e-05	RPA2	-0.4513	0.00421328	GPX4	-0.4145	0.000603801
BCS1L	-1.0183	2.2142e-08	BRD7	-0.5602	0.000721993	C6orf141	-1.0065	1.23962e-05	RGS3	-0.7512	1.47528e-08	FBXO42	-0.4513	0.028812	SEPN1	-0.4144	0.0161756
LOC101927027	-1.0164	0.000652445	DKK1	-0.5599	0.00215931	SKA2	-1.0063	6.0108e-20	EMG1	-0.7509	1.47703e-10	SKP2	-0.4507	1.85865e-05	RER1	-0.4123	0.00282731
GINS4	-1.0162	8.84132e-09	PQBP1	-0.5598	0.000454143	EPB41L2	-1.0063	2.83573e-15	PSMD2	-0.7504	5.2182e-18	SH3BGRL2	-0.4504	0.00220076	RYBP	-0.412	0.0162675
FTSJ3	-1.0156	2.20333e-13	PLCB4	-0.5598	0.0274457	STMN1	-1.006	8.62411e-18	WDR82	-0.7499	1.02932e-10	CCDC127	-0.45	0.00381249	ANO1	-0.4119	0.000698301
HOMER1	-1.0156	2.93132e-08	MCM4	-0.5595	1.85568e-07	LRRN4	-1.0057	0.0155832	MPC1	-0.7499	0.00290426	LOC101930085	-0.4498	0.042718	PNPLA8	-0.4119	0.0144136
PKMYT1	-1.0156	0.000149694	GOLM1	-0.5591	3.58498e-06	MDN1	-1.0055	5.46778e-18	HEXIM2	-0.7498	0.00478018	ENDOD1	-0.4495	0.0450328	PRKAR2A	-0.4117	0.00189456
UTP11L	-1.0152	3.10635e-09	STX3	-0.5581	4.35067e-05	C1QBP	-1.0054	6.55908e-17	EIF4EBP1	-0.749	4.09897e-07	LOC730102	-0.4493	0.0331904	FAM127A	-0.4117	0.0318001
TIPIN	-1.0152	9.6287e-08	NSA2	-0.5579	1.86632e-06	HKDC1	-1.0048	8.71585e-13	POLDIP2	-0.7487	2.32771e-11	CAPZB	-0.449	4.77916e-05	ACO1	-0.4104	0.0192922
ATP10A	-1.0141	3.94929e-06	AK2	-0.5578	4.78556e-07	TRIAP1	-1.0046	3.19072e-08	SCAP	-0.7475	1.16705e-07	RXRA	-0.4487	1.62542e-05	SPINT2	-0.4103	0.00190386
CDC42EP2	-1.0137	0.00248561	SGTA	-0.5574	0.00069388	UNG	-1.0042	1.439e-17	P4HTM	-0.7474	0.000237225	RPA3	-0.4487	0.00029654	UQCRQ	-0.4101	0.00372042
SKIV2L2	-1.0122	1.59979e-14	GOT2	-0.5572	1.60288e-07	PSPH	-1.0041	2.37011e-18	FANCD2	-0.7471	5.97354e-07	BLCAP	-0.4487	0.000665252	FGD5-AS1	-0.4098	0.00324257
MSH3	-1.0117	3.27236e-07	RAD52	-0.5569	0.0221177	PLK4	-1.0041	2.53917e-14	RNF26	-0.7461	2.34261e-08	SGPP1	-0.4486	0.00634012	ENSA	-0.4089	0.000382458
RPUSD1	-1.0114	1.7311e-06	ITGA2	-0.5565	2.73646e-07	COPS4	-1.0037	2.24978e-12	CYB561	-0.7459	2.57882e-09	CLASP2	-0.4484	0.0040095	NDUFAB1	-0.4084	0.011921
PPRC1	-1.0106	1.02093e-10	PLEC	-0.5564	1.25656e-05	TTC27	-1.0037	4.3759e-10	SLC39A8	-0.7452	1.93902e-06	TGFBR2	-0.4476	0.000584807	DHX30	-0.4077	0.00846636
USP25	-1.0103	3.04467e-13	MRPL52	-0.5562	0.000222949	DYM	-1.0033	9.92266e-06	PSMG3	-0.745	2.77552e-06	RNPEP	-0.4473	8.40762e-05	FLNB	-0.4075	0.000122681
PIM2	-1.0094	0.0129193	SF3B4	-0.5561	4.79579e-05	TIMELESS	-1.0031	2.85758e-18	TFRC	-0.7443	3.93625e-17	SH3BGRL	-0.4463	0.0070239	INA	-0.4071	0.0141096
ERCC8	-1.0083	9.21999e-05	NDUFA9	-0.556	1.6445e-05	TCEAL1	-1.003	1.29132e-07	GNAI2	-0.7442	4.55025e-11	ARF4	-0.4458	0.000181493	ANXA2P2	-0.4058	0.0227535
MYH3	-1.0075	0.0160506	CAD	-0.5557	2.07756e-06	IDS	-1.0028	3.81313e-22	METTL18	-0.744	0.00922368	PNPLA2	-0.4458	0.0258354	IP6K1	-0.4049	0.0340084
ZNF569	-1.0072	0.00310351	SLC37A1	-0.5557	0.00136422	DTWD2	-1.0028	1.87301e-06	TRAP1	-0.7437	3.78705e-13	TGFBI	-0.4451	2.36457e-07	PEF1	-0.4029	0.0370771
OPN3	-1.0071	0.0405502	C15orf48	-0.5557	0.00842768	EIF5B	-1.0023	0.00227627	PRELID1	-0.7437	6.13229e-06	SLC2A1	-0.445	1.17974e-06	MGST3	-0.4027	0.0216371
ZNF138	-1.006	5.82015e-06	CDH24	-0.5552	0.0340695	DHODH	-1.0018	1.46178e-07	RPS25	-0.7433	3.92048e-18	CPS1	-0.4446	0.0138965	FBRS	-0.4023	0.00355259
PVT1	-1.0056	3.3808e-05	WWP2	-0.5548	0.000123848	PDRG1	-1.0015	1.99139e-07	ZNF706	-0.7433	1.0181e-08	SLC48A1	-0.4443	0.0013124	SIPA1L1	-0.401	0.00298435
GNPDA1	-1.0044	1.15954e-09	GLRX2	-0.5548	0.0022133	AMER1	-1.0004	1.51129e-06	IMP4	-0.743	9.32975e-07	CDK19	-0.4442	0.0028882	SFN	-0.401	0.00756187
GABRE	-1.0031	4.45297e-08	RARA	-0.5547	0.0144289	RBM8A	-1.0002	6.75593e-20	COA7	-0.7427	0.000241819	BAP1	-0.444	0.00127085	USP48	-0.4007	0.00349178
MCIDAS	-1.002	0.042432	CIPC	-0.5546	0.000793271	ANP32B	-1.0002	1.46455e-16	SFTA1P	-0.742	0.000744688	IGF1R	-0.4428	0.00114915	RNF24	-0.4001	0.013333
SBDSP1	-1.0013	6.5804e-10	CAMK2D	-0.5545	7.66843e-05	EEF1A1	-1	2.2279e-30	PES1	-0.7417	1.89075e-09	AGTRAP	-0.4419	0.0181377	LMNA	-0.3996	0.000140561
LRRC8A	-1.0011	1.76663e-12	NMRK1	-0.5544	0.0346384	DNAJC7	-0.9999	1.59328e-16	ATAD3A	-0.741	7.32591e-07	KIAA1462	-0.4416	0.00212712	NQO2	-0.3992	0.0135896
FKBP5	-1.0004	3.22865e-11	LPCAT3	-0.5543	0.00036992	DHCR7	-0.9993	7.95229e-17	SWI5	-0.741	5.39829e-06	B4GALT1	-0.4407	7.96191e-05	SNRPD2	-0.399	0.0120387
MELK	-0.999	6.87341e-12	ATAD3A	-0.5543	0.000656606	COBL	-0.9991	6.03829e-08	NACC2	-0.7408	4.07676e-06	INA	-0.4407	0.00124122	KCNK1	-0.3981	0.0116474
DLST	-0.9989	1.25348e-12	GNPNAT1	-0.5541	1.94428e-07	GALNT18	-0.9986	7.87917e-09	COPRS	-0.7406	1.00926e-07	GAS6	-0.4403	0.031118	C11orf1	-0.3975	0.0423579
TTF2	-0.9989	5.1382e-12	SF3A3	-0.554	7.46486e-05	NME7	-0.9986	3.12778e-07	IGFBP4	-0.7398	6.58219e-13	CPNE2	-0.44	0.00920776	APRT	-0.3974	0.0144972
NIFK	-0.9982	3.90013e-12	NPM3	-0.554	0.0012875	SMAD2	-0.9985	8.72039e-11	ADGRL1	-0.7392	1.05284e-05	SORBS3	-0.44	0.0277979	PPP1R16A	-0.3956	0.0311915
MYOF	-0.9977	2.43055e-20	SNHG3	-0.5538	0.00327547	IPO5P1	-0.9983	0.0022901	CD276	-0.7387	1.18619e-08	JUND	-0.4397	0.000524843	APEH	-0.3952	0.011158
COQ2	-0.9973	7.71649e-08	KIF2A	-0.5537	9.1123e-06	TRA2B	-0.9977	1.3617e-23	TIMM13	-0.7387	1.94758e-07	VHL	-0.4389	0.000492955	ALDOA	-0.395	8.95152e-05
DICER1	-0.9966	5.37234e-18	SLC7A6	-0.5535	3.46385e-05	NOL11	-0.9975	6.14087e-19	GTPBP3	-0.7387	0.000268381	TMEM107	-0.4382	0.0324851	NEK7	-0.395	0.0145282
TTLL12	-0.996	2.9353e-12	DTX2	-0.5534	0.0222281	WDHD1	-0.9963	5.92885e-20	SPR	-0.7384	1.4192e-05	FSCN1	-0.4381	0.000446538	EMP1	-0.3948	0.000543266
NPC2	-0.9954	1.51429e-14	SF3B3	-0.5529	1.77937e-07	COMMD1	-0.9963	8.94961e-05	CADPS2	-0.7384	0.000162459	PARK7	-0.4376	1.59958e-05	SOD1	-0.394	0.000498699
RNF168	-0.9948	2.91271e-08	NUTF2	-0.5529	5.48265e-06	RAPGEF6	-0.996	3.40526e-12	CAPN12	-0.7382	0.0163892	AURKAIP1	-0.4376	0.000133028	SLC39A11	-0.3935	0.027309
MPC1	-0.9948	0.00651471	ISY1	-0.5528	0.0346134	PSMC1	-0.9959	1.94588e-19	TMEM184B	-0.7381	2.83574e-12	RPL39L	-0.4375	0.000822972	MROH1	-0.3935	0.0392774
METTL1	-0.9943	1.91911e-06	RALB	-0.5527	4.96803e-07	LOC100507577	-0.9956	0.0154965	SLC25A38	-0.7377	0.000219535	ECH1	-0.4375	0.00267656	PRR15	-0.3928	0.0154502
PAPOLA	-0.9939	1.8375e-19	RCC1	-0.5527	5.19512e-06	RBM5	-0.9951	9.39919e-11	TFG	-0.7376	4.39122e-15	TPGS2	-0.4373	0.00251033	CTNNB1	-0.3923	0.00330339
FAM207A	-0.9933	3.52536e-08	VBP1	-0.5526	9.67412e-06	BRD4	-0.9948	1.66938e-13	TFCP2L1	-0.7376	0.00268916	RBSN	-0.4348	0.0086772	RNASEH2A	-0.3916	0.0268951
TIMM10	-0.9921	1.50537e-10	ANXA1	-0.5525	7.49749e-08	ING3	-0.9947	4.7398e-06	NUP88	-0.7372	4.45402e-09	ZBTB8OS	-0.4347	0.0104394	PRDX5	-0.3915	0.000565875
PSD3	-0.992	6.51299e-10	TIMM17A	-0.5523	1.54592e-05	RNASEH1	-0.9945	4.18721e-12	ARAP3	-0.7367	0.000205907	TPD52L1	-0.4346	0.000273861	TSR3	-0.3915	0.0451755
ANXA5	-0.9915	3.83112e-14	ANGEL1	-0.5523	0.00201569	SETSIP	-0.9941	0.00896009	SNHG17	-0.7366	0.00496372	UACA	-0.4343	0.000892131	UBE4B	-0.3914	0.00552207
SYNM	-0.9913	0.000159157	ID3	-0.5523	0.0193727	CMSS1	-0.994	8.05022e-13	AKR1A1	-0.7361	2.08791e-06	IQGAP3	-0.4342	0.00118158	RBM15B	-0.3914	0.0108228
C5orf34	-0.9913	0.000410513	CPSF4	-0.5518	0.0015962	NONO	-0.9939	4.28116e-25	RRP7A	-0.736	5.02766e-08	MYO5B	-0.4337	0.00915225	USP4	-0.3897	0.0418423
NOL12	-0.9903	5.82023e-05	MAPRE1	-0.5511	1.11467e-06	UROD	-0.9938	7.36042e-14	NFYC	-0.7348	6.71973e-08	CETN2	-0.4331	0.000389255	BSG	-0.3892	0.000417953
PCDHB8	-0.9901	0.0196462	TBC1D8	-0.5508	0.00118775	C14orf80	-0.9922	5.05956e-07	ARV1	-0.7345	0.00134739	ALDH3A2	-0.4327	2.96549e-06	ICMT	-0.3889	0.00710617
CDC20	-0.9898	5.89602e-19	GNAQ	-0.5506	7.40968e-05	CLPP	-0.9917	9.30707e-08	RANGAP1	-0.7342	1.15537e-11	CHP1	-0.4317	0.000168766	UNC93B1	-0.3889	0.0280888
MPHOSPH10	-0.989	7.42488e-08	CDCA8	-0.5504	0.000100544	PPP2CA	-0.9916	1.47836e-19	NOP2	-0.7341	3.63564e-09	SCP2	-0.4313	0.00115416	SLC6A6	-0.3887	0.00218982
ALG10	-0.9881	3.9954e-05	TAF12	-0.5503	0.00111982	DYNC1H1	-0.9903	1.23812e-25	ESPL1	-0.7341	1.75768e-07	WDR70	-0.4309	0.00349588	CLDN4	-0.3885	0.00877685
FBXL13	-0.9881	0.0302689	ZNF681	-0.5503	0.0111886	PANK3	-0.9901	2.17807e-13	ABCD1	-0.7337	1.31613e-05	ANK3	-0.43	0.0162782	ATP6AP1	-0.388	0.00308715
HNRNPA0	-0.9877	3.98594e-09	SCAI	-0.5496	0.00560023	LNPEP	-0.9901	5.97979e-10	RBFOX2	-0.7336	0.000635599	PDCD6IP	-0.4297	1.82079e-05	CRIPT	-0.3879	0.0476417
ZBTB2	-0.9876	6.52946e-09	URB2	-0.549	0.00296278	FCF1	-0.9898	5.50558e-16	ARRB2	-0.7333	6.88289e-07	ECI1	-0.4295	0.00254004	CIB1	-0.3877	0.0482396
CACYBP	-0.9869	9.25392e-15	LOC441666	-0.5489	0.00188455	MRPL11	-0.9897	9.20905e-16	CACYBP	-0.7328	4.23257e-11	ZBTB20	-0.4294	0.0172289	NECAP2	-0.3876	0.0269808
EIF1AX	-0.9857	1.29224e-17	ALKBH8	-0.5487	0.00022682	SRSF6	-0.9883	3.10343e-18	HMGN5	-0.7319	0.00238559	HLCS	-0.4286	0.0407287	EIF5	-0.387	0.000174919
TMEM201	-0.9857	8.58873e-05	DHDDS	-0.5482	0.00434652	CENPBD1	-0.9879	1.31915e-05	EPCAM	-0.7316	4.74757e-13	NUDCD3	-0.4285	0.000100217	TOR3A	-0.3869	0.0135448
CXCL8	-0.9855	0.00476876	NUP214	-0.5476	0.000145713	NAA50	-0.9873	1.61239e-20	PRPF4	-0.7312	3.04588e-09	DEPDC1	-0.4284	0.000103415	CDS2	-0.3861	0.0461289
EZR	-0.9852	3.34387e-15	DPM2	-0.5475	0.0035437	DTNBP1	-0.9865	0.000580059	DNAJB1	-0.7305	1.29221e-13	SSH3	-0.4279	0.00503037	RPS27	-0.3854	0.00524231
LAMA3	-0.9851	2.06301e-15	HSPD1	-0.5473	6.60765e-08	DCBLD2	-0.9863	9.46926e-24	NDUFS6	-0.73	0.015977	ANLN	-0.4278	1.59212e-06	S100A11	-0.3848	0.00758965
SHROOM1	-0.9851	0.00911904	HMGB2	-0.5471	4.95876e-06	TUBB4B	-0.9863	1.34299e-21	FZD5	-0.7296	0.014248	CRYZ	-0.4277	0.0162782	ARF5	-0.3845	0.00370555
WDR75	-0.9848	5.63525e-13	CUTC	-0.5471	0.0280028	PCNXL4	-0.9843	3.78753e-11	PAQR4	-0.7291	4.09353e-06	SYNE2	-0.4276	8.33782e-05	PDCD4	-0.3845	0.0174428
SEC14L2	-0.9848	7.35146e-05	PSMG1	-0.5469	0.00031022	NDUFS7	-0.9841	1.61048e-06	NPM3	-0.7288	1.71632e-05	ABHD5	-0.4275	0.00674561	RNF7	-0.3845	0.0292083
SENP3	-0.9845	0.0141894	DBF4	-0.5465	2.31515e-05	G2E3	-0.9835	1.77295e-15	GALE	-0.7288	7.52705e-05	GSS	-0.427	0.000305057	LMO4	-0.3829	0.0141715
FEM1C	-0.9842	6.69009e-09	RBM4B	-0.5465	0.0304003	GTSE1	-0.9834	5.95515e-11	UBE2O	-0.7284	7.78416e-06	PCDH1	-0.4266	0.000507193	MRPL20	-0.3817	0.00838256
NDUFAF4	-0.984	1.09094e-05	FHOD3	-0.5463	0.00304568	TRMT10C	-0.9827	3.56154e-12	TSR3	-0.7281	1.13391e-05	KLF5	-0.4263	0.000692543	SMARCA2	-0.381	0.0440378
RAD1	-0.9838	1.83209e-08	CENPN	-0.5462	9.85812e-06	CASP2	-0.9826	1.20268e-10	STRA13	-0.7275	4.67882e-09	TOP2B	-0.4256	8.47774e-06	SSNA1	-0.3807	0.0356014
EMC3-AS1	-0.9838	0.000334961	FAM136A	-0.5459	4.63119e-06	VMA21	-0.9825	1.07248e-14	SURF6	-0.7273	4.10463e-06	RPS27L	-0.4256	0.00308686	NDOR1	-0.3804	0.0448632
KRT10	-0.9829	4.7467e-07	ARRDC1-AS1	-0.5459	0.049348	C19orf25	-0.9819	0.000232046	VPRBP	-0.7271	2.87719e-07	RBM15B	-0.4248	0.00168081	LGALS3BP	-0.3802	0.00109029
ZMAT2	-0.9828	4.67604e-15	DCAF4	-0.5458	0.00477448	GTF3C6	-0.9818	8.89795e-13	RIN3	-0.727	0.00374701	CNOT10	-0.4248	0.0090951	D2HGDH	-0.38	0.0211863
TELO2	-0.9822	1.4132e-06	C16orf87	-0.5456	0.017563	WDR20	-0.9812	3.62744e-10	TUBA1C	-0.7268	1.68573e-14	GABARAP	-0.4245	6.55436e-05	OIP5-AS1	-0.3789	0.0462113
SRFBP1	-0.9815	1.0624e-05	RBMS2	-0.5455	1.00615e-06	WDR92	-0.9808	5.36246e-08	MAP2K2	-0.7267	9.13315e-10	OCIAD2	-0.4241	0.00076621	PLXNB2	-0.3778	0.0021279
ARHGAP5-AS1	-0.9812	0.0145018	IKBKAP	-0.5447	5.93956e-05	LY6K	-0.9799	3.8887e-11	LOC105375205	-0.7267	0.0173732	TACC1	-0.424	0.0161131	CAPNS1	-0.3769	0.00681104
WDR36	-0.9804	5.85541e-11	CDKN2A	-0.5446	1.89572e-06	ABCC9	-0.9799	0.00243332	CENPP	-0.7264	0.0444697	ARL6IP1	-0.4234	8.00033e-07	CAV1	-0.3761	0.00108012
NAA15	-0.9787	1.49171e-14	GINS2	-0.5445	0.00200611	ZNF48	-0.9798	0.000277995	RAD23B	-0.7263	7.999e-13	PLEKHA6	-0.4223	0.0109598	TAGLN2	-0.3755	0.000760118
ANKRD9	-0.9778	0.000417502	PSIP1	-0.5438	0.00081727	CCNJL	-0.979	0.000826181	HNRNPAB	-0.7262	8.34495e-12	PNPLA8	-0.4222	0.0055288	AKR7A2	-0.3743	0.0445135
ERRFI1	-0.977	3.05754e-17	NFATC3	-0.5437	0.000278797	SNAPC5	-0.9788	5.52485e-06	PYCR2	-0.7262	5.85759e-09	MLH1	-0.4221	0.0026318	ETV6	-0.3733	0.0473501
TTL	-0.9767	1.14175e-07	FANCG	-0.5435	0.00648144	KPNA3	-0.9785	5.94567e-13	PARVB	-0.7261	2.73441e-05	UNC93B1	-0.4221	0.0063376	PHACTR4	-0.3731	0.0210291
RDH11	-0.9761	2.29394e-14	EIF2AK2	-0.5432	8.70272e-06	KNSTRN	-0.978	8.15603e-14	AKT1	-0.7249	8.99331e-11	FAIM	-0.4221	0.012546	APMAP	-0.3726	0.0120991
TMEM216	-0.9753	0.0056796	FAM50A	-0.5429	0.000205602	CKAP2	-0.9779	6.25129e-17	MPDU1	-0.7242	7.26671e-06	GUSB	-0.4217	0.00880974	TOMM7	-0.3719	0.00962229
GFM1	-0.9752	3.1536e-14	FEZ2	-0.5428	3.98505e-05	SF1	-0.9764	8.884e-20	UBE2F	-0.7239	5.09081e-07	GDE1	-0.4212	0.000136934	MRPS33	-0.3713	0.0106674
ZMIZ2	-0.9747	2.28444e-09	TEAD4	-0.5428	0.00715302	NKX2-1	-0.9756	5.10131e-15	MOB3C	-0.7227	3.34741e-05	EPHB2	-0.4205	0.0112383	OSTF1	-0.3712	0.0161253
DHX9	-0.9742	1.24277e-18	RASAL2	-0.5416	2.24498e-06	XRCC3	-0.9756	8.25402e-08	FBXL14	-0.7227	0.00161026	ARIH2	-0.4203	0.00222307	CEP85	-0.3705	0.0320054
AJUBA	-0.9742	3.2993e-11	NUDC	-0.5416	0.000551704	KRT16P3	-0.9755	8.3781e-07	LCP1	-0.7226	8.16733e-16	FZR1	-0.4203	0.0214808	MDK	-0.37	0.00109402
CFL2	-0.9741	1.50284e-14	FARSB	-0.5412	1.12039e-06	ZNF587B	-0.9747	1.73863e-06	MRTO4	-0.7225	7.23562e-09	YTHDF2	-0.4199	0.000671787	SOX12	-0.3692	0.015483
RNASEH1-AS1	-0.974	1.13727e-05	CHML	-0.541	6.33738e-06	MYO5B	-0.9737	2.60509e-10	DERL1	-0.7222	2.48122e-09	PIK3C2B	-0.4196	0.0124959	CDC25B	-0.3675	0.0044572
SLC16A1	-0.9735	1.91967e-15	ETF1	-0.5409	7.99864e-07	UIMC1	-0.9735	1.63159e-09	PPIL1	-0.722	3.83023e-08	DYNC1LI1	-0.4193	0.0031514	ASF1B	-0.3672	0.0290362
SLC25A15	-0.9733	5.61836e-05	WWC1	-0.5406	2.18857e-05	ZMAT2	-0.973	5.05846e-19	ZNF668	-0.7214	0.0160154	PLEKHF2	-0.419	0.0357763	LAMTOR1	-0.3651	0.0286194
SLC39A14	-0.9729	5.02104e-11	RFC2	-0.5404	7.2822e-05	MRPS9	-0.9729	1.70682e-11	SERTAD1	-0.7203	0.0427854	H2AFV	-0.4186	1.90184e-05	KCNN4	-0.3639	0.0287157
DHX37	-0.9727	2.11019e-10	DAP3	-0.5402	2.33721e-06	KIF15	-0.9727	5.29345e-10	MPST	-0.7202	1.03955e-05	ADGRG1	-0.4181	0.000936937	RAB25	-0.3639	0.0450747
NIN	-0.9725	2.89324e-11	ISCA2	-0.54	0.00111239	E2F4	-0.9723	7.91016e-16	RNPEPL1	-0.7197	4.87193e-06	SYF2	-0.4178	0.0211269	SACM1L	-0.3633	0.028909
DCBLD1	-0.9725	8.46665e-05	VSIG10	-0.54	0.00833893	WDR74	-0.9723	7.26073e-13	TBCD	-0.7183	5.69313e-05	CXADR	-0.4177	0.0240098	DENND6A	-0.3632	0.0302964
C14orf119	-0.9724	5.36438e-11	DNAH14	-0.54	0.0120722	MIR100HG	-0.9721	2.23907e-08	SPATA13	-0.7177	7.684e-05	PLOD1	-0.417	0.00185451	RTN3	-0.3631	0.00554503
NSA2	-0.9719	1.89853e-12	VAC14	-0.5397	0.000129278	RFC2	-0.9715	1.42803e-13	KIAA0754	-0.7173	0.000486833	GOLGA4	-0.4169	1.17521e-05	LRRC42	-0.3631	0.0323316
SH3BGRL3	-0.9719	6.32412e-08	METTL7B	-0.5397	0.0426357	CNTLN	-0.9711	3.46856e-05	NDUFAB1	-0.7172	8.03419e-08	LSM4	-0.4166	1.12039e-05	TSPAN6	-0.3625	0.014668
FIGNL1	-0.9712	2.21776e-09	TOMM22	-0.5392	0.000481158	TAF4B	-0.971	2.85865e-05	ILKAP	-0.7172	2.61308e-06	CAPN7	-0.4156	0.0082804	MAP3K13	-0.3617	0.0447377
CDCA5	-0.9687	2.99664e-10	WBP11	-0.5391	2.80404e-06	VRK1	-0.9705	1.66069e-14	ENOX2	-0.7172	0.000271117	CDH3	-0.4154	0.00166261	MGME1	-0.3611	0.019162
KPNB1	-0.9684	4.16121e-19	SRP19	-0.5384	0.000613349	TMEM138	-0.9703	3.07759e-07	TRUB2	-0.717	2.72653e-06	KLF8	-0.4151	0.00158267	ANAPC16	-0.3603	0.00435046
BCCIP	-0.9683	1.24925e-12	RNASEH1-AS1	-0.5384	0.00762307	MSANTD3	-0.97	1.17265e-08	EPHB4	-0.7163	1.44026e-07	SGSM3	-0.4148	0.00817086	CCNF	-0.3601	0.0229773
URB1	-0.9682	6.13118e-09	YWHAH	-0.5377	7.39762e-06	TRAPPC8	-0.9699	2.93212e-09	WDR77	-0.7162	8.973e-06	DGKA	-0.4146	0.0370115	RBCK1	-0.36	0.0255742
PSMA3	-0.968	1.48166e-10	UXT	-0.5371	0.0234895	SEMA3E	-0.9694	3.73483e-07	CSRNP1	-0.7162	0.0142921	RARG	-0.4144	0.00354626	CAPN15	-0.36	0.0386484
SPTSSA	-0.9669	1.95045e-09	SET	-0.5363	4.17623e-07	LYRM7	-0.9691	3.78615e-09	PRKAR2A	-0.7161	3.06096e-10	GGCT	-0.4138	0.000332703	MAP1LC3B	-0.3585	0.040559
ABCE1	-0.9668	8.34324e-15	ATP2C2	-0.5362	0.0237192	HSBP1L1	-0.9687	4.4964e-07	ARIH2	-0.7159	3.87381e-08	CMTM6	-0.4133	0.000452868	ANXA11	-0.3583	0.00204233
ELAC2	-0.9666	2.21462e-14	PFDN1	-0.536	8.50015e-05	MSTO1	-0.9687	8.56439e-06	KIF15	-0.7158	7.8878e-07	SNX8	-0.4133	0.00188059	MRPL28	-0.3583	0.0173977
KLHL11	-0.9645	1.52914e-05	LMNA	-0.5356	4.17046e-07	GNA11	-0.9674	1.55531e-11	ELK3	-0.7156	1.21442e-08	CDC25C	-0.4133	0.0170981	TBC1D10B	-0.3575	0.0157687
FAM98A	-0.9637	1.8652e-13	NT5C2	-0.5356	1.83498e-05	RHOB	-0.9668	2.76002e-07	LIMD1	-0.7152	0.000102071	TFPI	-0.4129	0.00617712	ATP6V0E1	-0.3573	0.0046554
UBL7-AS1	-0.9637	0.0195344	RBM4	-0.5355	0.000820525	NREP	-0.9666	0.000247532	FAM83H	-0.715	0.00971867	S100A13	-0.4126	0.0051663	MIDN	-0.3572	0.037946
MRPL4	-0.9636	2.26164e-09	BRCA2	-0.5351	0.000979666	MRPS17	-0.9654	4.13196e-19	SLC39A3	-0.7146	0.00271059	ITGB6	-0.4123	0.00883189	MOK	-0.3569	0.0287471
CENPQ	-0.9636	1.12125e-05	URB1	-0.5343	0.000510326	HTATSF1P2	-0.9651	0.0152739	TNFAIP8L1	-0.7143	0.00017548	TSEN2	-0.4122	0.0383351	ARPC1B	-0.3568	0.00463751
CCNF	-0.9626	1.72844e-08	OSGEP	-0.5342	0.00396964	MRPL37	-0.965	1.75998e-15	C9orf116	-0.7143	0.000193179	ARF5	-0.4111	0.000313684	THUMPD3	-0.3563	0.0298813
IRF9	-0.9624	7.97719e-09	LRR1	-0.5336	0.00490746	RBM45	-0.965	0.00013937	GSTO1	-0.7139	0.000110777	TBC1D9	-0.411	0.0387136	GGA1	-0.356	0.0402596
HEATR5A	-0.9622	4.8872e-08	NEIL3	-0.5336	0.00501014	MAGI3	-0.9648	2.13778e-11	MRPL18	-0.7133	2.29154e-07	MDFIC	-0.4109	0.0096445	ARPC5	-0.3556	0.00378283
C14orf2	-0.9621	4.8405e-13	SNHG1	-0.5334	4.94141e-05	ZC3H18	-0.9648	7.48651e-11	TOMM22	-0.713	2.19428e-09	SACM1L	-0.4098	0.00539226	CD9	-0.3556	0.00778992
KAT2A	-0.9618	1.0962e-09	ZBTB43	-0.5334	0.014148	VTI1B	-0.9646	0.0438844	SNRPB	-0.7128	1.34115e-08	TMED4	-0.4095	0.00084238	EMC1	-0.3547	0.0195519
FAM217B	-0.961	1.37157e-06	PRMT7	-0.5331	0.00332248	AHNAK	-0.9645	7.14062e-24	FGFRL1	-0.7128	3.18118e-07	PGLS	-0.4094	0.011439	LEPROT	-0.3544	0.0128307
SFXN2	-0.9603	0.0347925	SLC25A16	-0.5329	0.00796576	TMA7	-0.9642	1.28666e-14	PACSIN3	-0.7127	9.04897e-09	CCNG2	-0.4092	0.0327473	VAMP8	-0.3538	0.012354
NSDHL	-0.9599	2.80858e-10	SPSB2	-0.5327	0.0126298	RBM19	-0.9642	9.02433e-11	ASB6	-0.7124	0.00039792	ANKMY1	-0.4092	0.0371324	SYF2	-0.3536	0.0458153
FOXD2-AS1	-0.9592	0.0245234	BRWD3	-0.5324	3.1171e-05	GSG2	-0.964	5.95186e-08	WDR90	-0.7116	0.00055907	SLC25A23	-0.4088	0.0297019	CCDC85B	-0.3534	0.025767
POLD1	-0.959	3.41358e-09	PHAX	-0.5324	0.000468311	BAG5	-0.9635	4.4124e-15	GPT2	-0.7108	3.57282e-07	CADM4	-0.4082	0.00136475	NDUFA2	-0.3528	0.0307101
C3orf58	-0.959	0.00134021	DDX19A	-0.5321	0.000218069	HSD17B10	-0.9632	2.14481e-10	KCNN4	-0.7108	5.69507e-07	CCDC12	-0.4074	0.0302025	SUN2	-0.3525	0.00846636
PFKP	-0.9573	1.03588e-11	SCML1	-0.5316	0.00323678	CC2D2A	-0.9623	2.29715e-07	EARS2	-0.7104	2.81667e-07	CEP78	-0.407	0.00258758	ACOT7	-0.3525	0.0188685
ZNF736	-0.957	5.82015e-06	SH3GL1	-0.5315	0.000445522	FARSB	-0.9617	1.35714e-19	PKN1	-0.7103	3.11584e-11	CPPED1	-0.4068	0.000557707	UNKL	-0.3515	0.0298154
CCBE1	-0.9568	2.05091e-09	POLR1A	-0.5314	1.91292e-05	RSU1	-0.9612	2.88044e-07	PHC2	-0.7101	1.00794e-05	WNT7B	-0.4067	0.00110963	CRLS1	-0.3509	0.0244788
IRS2	-0.9558	0.00249637	ZCCHC10	-0.5313	0.00166388	TMEM201	-0.9611	2.06018e-05	CAPN10	-0.7096	0.000775482	KLHL2	-0.4067	0.0278926	CREB3L2	-0.3509	0.0403835
NEDD4	-0.9557	1.78452e-10	RBM3	-0.531	4.85962e-06	PRIM2	-0.961	6.37668e-08	MLKL	-0.7095	0.000542079	RAD54L2	-0.4063	0.0327675	CLTB	-0.3508	0.00846636
ATG16L1	-0.9554	5.16186e-11	FAM73B	-0.531	0.0125078	LRRCC1	-0.9603	2.66283e-05	MTERF3	-0.7087	3.85915e-05	ABLIM3	-0.4061	0.00024571	ATP5G1	-0.3505	0.0423945
BMS1	-0.9553	2.76493e-13	PSME3	-0.5308	1.39507e-06	DIMT1	-0.9594	3.85263e-13	DDX10	-0.7086	1.29115e-06	KIAA1217	-0.4057	0.0153655	GRN	-0.3503	0.0121425
NDC1	-0.9548	1.39351e-12	NOP14-AS1	-0.5308	0.0353666	RPL14	-0.959	3.62609e-22	PAFAH1B3	-0.7085	6.75068e-05	AKR7A2	-0.4053	0.0142696	INF2	-0.3496	0.0214883
RPS6KL1	-0.9547	0.0274452	ALDH1B1	-0.5306	0.000138791	KIAA0754	-0.959	2.12878e-10	RAF1	-0.7081	2.49263e-08	TMEM165	-0.4052	0.033187	ANXA2	-0.3495	0.00048572
RIN3	-0.9534	6.75553e-05	SNAPC4	-0.5304	0.0027936	NOL8	-0.9583	5.25802e-15	ITPR1	-0.7081	0.00750646	SGSM2	-0.4048	0.034438	CYTH2	-0.3489	0.0403835
TGFBI	-0.9529	9.95375e-19	ADK	-0.5301	0.000198068	PRIM1	-0.9577	7.26875e-10	CTDSP1	-0.708	3.04221e-05	PHLDB1	-0.4035	0.00136946	SORT1	-0.3484	0.0409048
ZNHIT6	-0.9526	2.12865e-13	ADPRHL2	-0.5298	0.0159239	PLEKHN1	-0.9571	0.0033971	TXN	-0.7075	5.10256e-17	RAF1	-0.4028	0.00230326	DANCR	-0.3462	0.045002
SNTB1	-0.952	0.0020661	PRKCH	-0.5297	0.00380699	TIMM17A	-0.957	1.59284e-15	VHL	-0.7075	1.88699e-08	HMGN1	-0.4021	3.32873e-06	EDEM1	-0.3459	0.0434376
NOC4L	-0.9518	1.28444e-05	PDLIM1	-0.5295	0.000221999	CDKN2C	-0.9567	0.000150881	NCAPD3	-0.7066	1.00587e-09	NCK2	-0.402	0.0247585	TRAF3	-0.3451	0.023181
PDCD11	-0.9512	2.14303e-10	WNT7B	-0.5295	0.00082225	APTX	-0.9566	3.11247e-09	MAP4K4	-0.7064	5.68187e-11	TRIM2	-0.4005	0.00335024	HEXA	-0.3451	0.0291948
RMI1	-0.9512	2.44386e-08	SAFB	-0.5295	0.00130763	RPL10	-0.9564	3.75015e-21	BAG2	-0.7062	9.75799e-08	ZHX1	-0.4004	0.018184	KIAA1143	-0.3451	0.0499896
PPT1	-0.9505	6.09022e-13	STYX	-0.5294	0.000152262	C9orf172	-0.9563	0.0216051	SEC61B	-0.706	2.09635e-08	EMC3	-0.4003	0.00998831	KRT8	-0.345	0.000531002
EDN1	-0.9502	0.0209105	USB1	-0.5294	0.000834137	HAUS2	-0.9561	8.52766e-08	CCNB1	-0.7054	5.62462e-13	CUEDC1	-0.4	0.00451624	CTSB	-0.3441	0.0053802
UQCC2	-0.9494	1.28634e-09	MAGOHB	-0.5289	0.000152262	DPH5	-0.9556	4.17017e-09	TONSL	-0.7052	6.42499e-05	RAI14	-0.3997	0.000117123	PYCR2	-0.3429	0.0167182
NFKBIA	-0.9493	2.01086e-11	TUFT1	-0.5286	0.00198014	MECOM	-0.9556	3.70665e-08	PNPT1	-0.705	2.98335e-08	TCEB2	-0.3997	0.00211714	EPS8L2	-0.3423	0.0140401
RPF2	-0.9492	1.95597e-13	NDUFA8	-0.5284	0.000163955	POFUT1	-0.9555	9.86644e-16	CSK	-0.7048	4.17596e-08	ELP6	-0.3994	0.0439862	PIK3R3	-0.3422	0.0393922
CKAP2L	-0.9489	2.76957e-11	ANKRD40	-0.5277	0.000237114	DNAL1	-0.9552	5.63088e-07	HIGD1A	-0.7042	1.26955e-10	MAPKAPK3	-0.3986	0.000968668	LDOC1L	-0.342	0.0392337
ZWILCH	-0.9487	1.76253e-09	ZFP91	-0.5276	3.94998e-06	GUSBP1	-0.9552	0.00155961	LOC101927789	-0.7042	0.0010809	C5orf22	-0.3983	0.00863511	SLC9A3R1	-0.3413	0.0205173
ODC1	-0.9483	8.83756e-15	ZNF814	-0.5276	0.0138122	SRSF8	-0.955	5.38836e-11	PNPO	-0.704	2.6868e-05	EPHB4	-0.398	0.00346295	CAPZB	-0.3397	0.0187133
SEL1L	-0.9475	1.31941e-12	CLTA	-0.5272	9.00436e-06	RPE65	-0.9547	5.91839e-09	PER2	-0.704	0.00463639	MVK	-0.398	0.035103	CYB561A3	-0.3387	0.0434267
CASC5	-0.9471	2.21661e-09	DTL	-0.5271	0.000162873	FAM217B	-0.9544	5.30068e-08	MB21D1	-0.7039	3.87507e-05	COTL1	-0.3978	5.78793e-06	RPLP0	-0.3384	0.0212271
ALKBH1	-0.9471	3.42158e-05	SUV39H2	-0.5266	0.0273166	ZNF180	-0.9537	3.00311e-05	EVPL	-0.7035	2.15061e-07	PIGT	-0.3978	0.00141099	RPS16	-0.3361	0.0183564
SLC39A11	-0.9466	2.00691e-09	HPCAL1	-0.5265	0.00293848	CACYBP	-0.9535	4.53711e-18	GNB2	-0.7029	6.01489e-08	MAP2	-0.397	0.00456806	BLCAP	-0.3358	0.0298919
CAB39	-0.9465	7.30249e-16	GNL2	-0.5263	0.00224402	POLE4	-0.9531	9.08831e-10	TMEM55A	-0.7024	0.042743	SERPINB6	-0.3966	0.000421369	FIS1	-0.3351	0.0321882
MSH2	-0.9457	5.03671e-12	ARNTL2	-0.5261	3.38885e-05	CHRNA5	-0.9526	0.000530277	UTP20	-0.7022	2.70744e-07	NSMCE1	-0.3964	0.00852201	SCAP	-0.3342	0.0383141
NUDC	-0.9457	1.51079e-09	RPL7A	-0.5254	8.51847e-07	DDX1	-0.9522	2.06118e-20	DNAJC19	-0.7021	2.98313e-09	LMO7	-0.3959	0.00125568	NIPSNAP1	-0.3335	0.0187133
PSRC1	-0.9454	1.05666e-08	TRIM35	-0.5254	0.0356317	WDR36	-0.9519	7.45155e-12	SNRPE	-0.702	1.23462e-12	ZNF131	-0.3957	0.00130005	TAOK2	-0.3332	0.0195734
GTPBP8	-0.9454	3.65554e-05	UBE2T	-0.5252	0.000123467	ZDHHC21	-0.9512	3.88774e-07	PA2G4	-0.702	3.33993e-11	PEF1	-0.3957	0.0240402	GLTSCR2	-0.3312	0.0191449
PTCD2	-0.9454	0.000400118	PNMA1	-0.5251	0.000458754	ELP2	-0.951	2.34316e-08	TMUB1	-0.7019	9.05588e-06	KLHL12	-0.3949	0.012546	ATP5G2	-0.331	0.0108408
MYO5C	-0.9445	1.1244e-08	AIMP2	-0.5248	0.00561353	SIVA1	-0.9507	1.44275e-08	H2AFZ	-0.7017	6.18094e-12	PARVB	-0.3943	0.0309626	TRAF7	-0.3309	0.0137943
CEP135	-0.9444	6.93066e-05	ZCCHC17	-0.5246	0.00257518	ZNF860	-0.9502	0.00103642	ACTR6	-0.701	5.36673e-05	ABHD12	-0.3941	0.00559798	TMED4	-0.3299	0.0237267
TICRR	-0.9436	5.59379e-06	PLAUR	-0.5245	0.00458664	FAM118B	-0.9501	1.74374e-06	RETSAT	-0.7009	5.98881e-07	ZBED2	-0.394	0.00471584	SLC25A10	-0.3294	0.0347158
QTRTD1	-0.9413	6.14791e-11	UQCRQ	-0.5242	8.71983e-05	NCBP1	-0.9494	2.71654e-15	OGFR	-0.7008	3.71571e-06	VPS28	-0.3938	0.0181778	NDUFS5	-0.3286	0.00220864
TAF13	-0.9411	1.80626e-06	MEPCE	-0.5241	0.000208786	GCSAM	-0.9491	0.0281086	TMEM208	-0.7005	0.00102849	GET4	-0.3932	0.00250318	NOTCH3	-0.3283	0.020111
ZBTB42	-0.9411	0.0281121	SMU1	-0.5239	4.46527e-05	FAM53C	-0.9486	7.73237e-09	OSGIN1	-0.7003	0.000583273	REEP4	-0.393	0.0488592	FDFT1	-0.3274	0.00466404
ZNF165	-0.9408	7.03207e-06	CNIH4	-0.5239	0.000342429	ZNF594	-0.9486	3.97942e-05	RRP12	-0.6996	4.2164e-06	NECAP2	-0.3922	0.012546	RPS2	-0.3262	0.00138632
LOC101929895	-0.9404	0.0358892	WDR36	-0.5238	0.000374532	GNPDA1	-0.9484	3.87971e-10	APOL3	-0.6993	0.0450458	ST14	-0.3916	2.26233e-05	H2AFX	-0.3252	0.0225973
ORC1	-0.9402	4.0183e-09	NDUFV3	-0.5238	0.002617	MAGOHB	-0.9481	1.02844e-11	FXN	-0.6988	0.00382761	STARD10	-0.3916	0.00197571	RPL28	-0.3237	0.00296534
RPS6KA4	-0.9389	5.086e-11	NF2	-0.5234	0.000878045	SF3B4	-0.948	7.24484e-12	B3GNT5	-0.6987	5.37285e-07	APPL1	-0.3916	0.00356587	MGAT4B	-0.3222	0.0433323
CRISPLD2	-0.9389	0.00177175	ZC4H2	-0.523	0.0125418	HNRNPUL1	-0.9479	1.239e-17	TMPO	-0.6981	1.31376e-10	DAPK1	-0.3905	0.00255527	YLPM1	-0.3218	0.0133511
YLPM1	-0.9382	7.63227e-12	QTRTD1	-0.5229	0.000103885	SRSF7	-0.947	6.49839e-15	TSPAN15	-0.6977	4.33881e-06	BLZF1	-0.3905	0.043883	KRT80	-0.3202	0.0113699
TOE1	-0.9378	0.000327968	GNPDA1	-0.5228	0.000938816	PTPRE	-0.9461	0.000138287	TNK1	-0.6977	0.00165489	RTN3	-0.3903	0.000197869	PGM1	-0.3199	0.0131068
FRMD3	-0.9373	0.0132276	ZNF574	-0.5228	0.0311008	RARS	-0.9456	4.22901e-15	POC1B	-0.6973	0.0111007	KDM5B	-0.3903	0.00947214	B4GALT1	-0.3193	0.0181083
GRWD1	-0.937	1.03009e-07	TCEAL3	-0.5226	0.0212708	SUGT1	-0.9456	9.48551e-08	SURF4	-0.6969	2.79866e-12	CDCA7L	-0.3897	0.00029552	KIF22	-0.319	0.0134894
FANCG	-0.9369	1.61351e-05	PTGES2	-0.5225	6.2203e-05	NACC1	-0.9453	3.16316e-12	RAD51	-0.6968	0.00105573	LAMTOR1	-0.3896	0.00314279	SPINT1	-0.3183	0.0326129
SEMA4B	-0.9364	7.49536e-12	ZNF532	-0.5224	6.13619e-05	TUBGCP5	-0.9439	0.0185818	SLC2A1	-0.696	3.78705e-13	IFT52	-0.3889	0.0225543	SNX5	-0.3166	0.0135376
POLR1B	-0.9364	3.1334e-09	KIF4A	-0.5223	1.16705e-05	RNF126	-0.9425	3.83045e-06	NSUN2	-0.6957	3.54775e-13	C9orf41	-0.3885	0.00880974	PTPRA	-0.3164	0.041761
ZNF41	-0.9363	0.000602695	PHF2	-0.5222	0.00766673	CTNNA1	-0.9416	5.655e-22	UQCRC1	-0.6956	3.10009e-10	PDCD6	-0.3883	8.40762e-05	CLDN7	-0.3155	0.01441
FOXO3B	-0.9352	0.00289869	TRIP6	-0.5218	5.79857e-05	NCAPG2	-0.9416	1.54766e-16	ZNF639	-0.6954	4.10934e-07	MED10	-0.3879	0.00328469	RBM3	-0.3155	0.0185839
MIR17HG	-0.9351	0.0145236	KRT7	-0.5216	3.67518e-07	SLC12A2	-0.9416	2.76479e-06	HOXA3	-0.6954	6.86907e-06	SUN2	-0.3878	0.000799826	COX6B1	-0.3151	0.00712366
WDR89	-0.9347	9.00197e-08	CMIP	-0.5213	0.000485741	RTCB	-0.9413	1.34244e-12	IMPA2	-0.6953	6.99843e-08	BRIX1	-0.3865	7.25255e-05	RNF187	-0.3144	0.0260005
ZC3H8	-0.9347	1.23327e-07	PIK3R1	-0.5212	0.00689067	NEK11	-0.9406	0.0140168	OSCP1	-0.6953	0.0344781	STK25	-0.3855	0.000776488	TXNDC17	-0.312	0.0248545
WDR77	-0.9344	1.88339e-10	TRNP1	-0.5209	0.000331953	FLAD1	-0.9401	2.93083e-08	BYSL	-0.6951	1.20266e-05	RPS19	-0.3848	0.000114932	ABCC3	-0.3119	0.0429194
BRCA2	-0.9341	1.27382e-08	TRMT5	-0.5208	0.000606925	OGFOD1	-0.94	6.5279e-13	KLF16	-0.695	0.000388578	TTLL5	-0.3843	0.00956504	UBP1	-0.3113	0.019906
N4BP2	-0.9335	1.86603e-07	NME1	-0.5205	2.34299e-05	HIGD2A	-0.9397	2.86215e-09	TCTA	-0.6949	0.024459	SIVA1	-0.3843	0.0220132	WDR34	-0.3113	0.0425891
CENPL	-0.9334	2.74172e-05	SRPX2	-0.5203	0.000349285	BUB1	-0.9386	5.50975e-19	CPTP	-0.6945	0.000247715	HEBP2	-0.3843	0.0228166	PSMD6	-0.3108	0.0295525
SCFD2	-0.9328	1.26506e-05	ATP5L	-0.52	7.98561e-05	TROAP	-0.9384	3.93491e-13	CEP83	-0.6944	0.000216458	CENPM	-0.3842	0.0464985	ZNF185	-0.3104	0.0427505
USP1	-0.9322	2.59136e-14	MARS2	-0.5199	0.00786267	AURKB	-0.9377	1.27196e-15	DDIT4	-0.6943	1.52061e-09	MTX2	-0.3833	0.00446422	MAGEF1	-0.3098	0.0206284
DPP9	-0.9321	2.235e-08	NOL11	-0.5197	6.23433e-06	POP4	-0.9377	3.38471e-09	SET	-0.6932	3.90861e-12	MVD	-0.3832	0.00198029	SLC2A1	-0.3089	0.00887129
PLGRKT	-0.9302	0.000166904	PFKFB3	-0.5196	9.03808e-05	PPP2R3C	-0.9375	3.70087e-07	CAT	-0.6929	6.77726e-07	FNBP1L	-0.3828	0.00241543	LAMC2	-0.3085	0.00576371
EFHD2	-0.93	3.88601e-11	GATAD2A	-0.5194	8.0614e-05	MOCS2	-0.9374	9.56898e-11	RPS19BP1	-0.6929	1.35518e-06	SLC25A4	-0.3828	0.0400355	MVD	-0.3085	0.0488905
HNRNPM	-0.9299	1.96632e-12	IMP4	-0.5193	0.00017838	ATP5F1	-0.9372	2.00272e-18	NIPAL1	-0.6928	0.00930667	TMEM9	-0.3826	0.00691741	SKP1	-0.3082	0.00850183
HSPD1	-0.9298	2.5456e-15	CAPN2	-0.519	1.34787e-07	BMS1	-0.9372	1.96607e-16	SHPK	-0.6927	0.000165054	SLC30A9	-0.3825	0.00208552	ATL3	-0.3079	0.013244
ZFYVE21	-0.9296	1.20253e-07	HIPK2	-0.5187	2.79511e-06	YWHAH	-0.9372	4.23825e-16	POLE3	-0.6926	1.51581e-09	MRPL53	-0.3825	0.0280855	SRI	-0.3079	0.0199533
GGT8P	-0.9295	0.0158649	C3orf38	-0.5187	0.00533755	TTLL11	-0.937	9.29884e-07	METTL6	-0.6924	0.00179009	SAP30L	-0.3822	0.0237787	GNB2	-0.3067	0.0420853
CEBPZ	-0.9293	1.05238e-11	RIN3	-0.5182	0.0191496	UFD1L	-0.9365	1.93582e-08	TSPAN14	-0.6921	1.5148e-11	ATF5	-0.3822	0.0371324	UQCR10	-0.3043	0.0298813
PRSS23	-0.9289	2.09119e-15	LIN52	-0.518	0.047874	ANXA5	-0.9364	7.9026e-18	SNHG1	-0.6914	1.39515e-08	RPL37A	-0.3795	6.48919e-06	MCM5	-0.3032	0.0287962
SLC25A16	-0.9285	1.28402e-05	PHLPP2	-0.5179	0.0155178	ZNF232	-0.9364	3.84966e-09	PSMA7	-0.6897	1.83056e-10	CYB5R3	-0.3794	0.0107621	PSAP	-0.3021	0.00651155
RAD51B	-0.9284	0.00371379	FANCM	-0.5176	0.00225355	RPAP2	-0.9359	8.91389e-08	POMGNT2	-0.6897	0.00125983	ITM2B	-0.3794	0.0141468	TALDO1	-0.3007	0.0119905
FASTKD1	-0.9278	3.62004e-07	EIF3M	-0.5173	0.000108151	USE1	-0.9358	0.000146481	PRDX4	-0.6896	6.66357e-08	JUNB	-0.3779	0.0139582	MAVS	-0.2996	0.0301332
NCAPG2	-0.9273	3.08028e-13	PRKAG2	-0.5173	0.000517135	YLPM1	-0.9356	8.68583e-15	TRNT1	-0.6895	2.33568e-05	PPARG	-0.3772	0.0100515	S100A16	-0.2993	0.0196865
UTP23	-0.9267	2.04272e-06	ARL6IP5	-0.5172	3.46776e-05	BMI1	-0.9355	0.0150112	MAML3	-0.6894	0.00474959	ZFAND5	-0.3768	0.000279884	MID1	-0.2984	0.0342164
GLRX2	-0.9267	2.81243e-06	BTBD6	-0.5169	0.00676442	TUFM	-0.935	4.03048e-13	NCAPH2	-0.689	4.63433e-05	UBE4B	-0.3764	0.00359759	ERBB3	-0.2971	0.0443871
DNAJC7	-0.9264	9.58006e-12	RPS6KA4	-0.5167	3.72269e-05	MRPS6	-0.9336	3.10004e-08	NHSL1	-0.6889	0.00612843	KRT8	-0.3763	2.61821e-06	H3F3A	-0.2966	0.0189275
VBP1	-0.9262	2.24501e-12	EXOSC7	-0.5167	0.00218029	LPCAT1	-0.9336	0.030212	LPCAT4	-0.6886	0.00348921	MSL3	-0.3762	0.0141279	ENO1	-0.296	0.00578571
SMC6	-0.9262	8.06121e-08	ZBTB5	-0.5167	0.0140295	PPIH	-0.9327	5.79489e-14	TMEM97	-0.6881	4.51767e-07	SCAP	-0.3749	0.00857022	HN1	-0.296	0.0293509
KIF23	-0.9261	9.20355e-14	NDUFS4	-0.5161	0.00116414	SLC39A6	-0.932	1.1456e-11	STIL	-0.688	2.74705e-08	GALE	-0.374	0.0406378	TPD52L1	-0.2956	0.0424636
RNF145	-0.9257	2.3922e-12	VCL	-0.5149	2.72373e-06	ISOC1	-0.9318	1.01979e-09	NOMO1	-0.6874	0.000231472	KIF22	-0.373	0.000338235	AKR1C2	-0.2952	0.0175549
PGK1	-0.9248	1.40637e-15	SRRM1	-0.5149	0.000134838	NOB1	-0.9311	5.56321e-17	PTTG1	-0.6873	1.46434e-09	NUMA1	-0.3726	0.000397783	MSMO1	-0.2942	0.0297543
ARSJ	-0.9242	5.5935e-07	CENPBD1	-0.5147	0.0192843	NKX1-2	-0.931	0.00425875	SLC25A22	-0.6872	0.00198436	RPS27	-0.3718	0.000363643	BROX	-0.2932	0.0409848
FBXO33	-0.9238	7.86101e-06	CDK9	-0.5146	0.000807991	CLN6	-0.9308	5.2638e-09	NFS1	-0.6861	4.7539e-06	MAL	-0.3709	0.004024	RPS26	-0.2931	0.0130624
ENTPD1	-0.9235	0.00923804	SNW1	-0.5145	9.47268e-05	POLR3B	-0.9308	5.2918e-09	FHL3	-0.686	0.0249873	VPRBP	-0.3708	0.00759342	DYNLL1	-0.2904	0.0410824
RAD18	-0.9233	2.2493e-07	SEH1L	-0.514	0.000149116	DTD2	-0.9306	1.18706e-09	LRRC14	-0.6857	0.0256392	HP1BP3	-0.3707	0.000266113	MYL12A	-0.29	0.0143348
ZNF860	-0.9232	0.00371664	PHPT1	-0.5139	0.00210005	DDX3X	-0.9301	6.51526e-21	AFAP1-AS1	-0.6856	3.82541e-11	CAPNS1	-0.3706	0.000780314	SPATS2L	-0.2882	0.0182356
CCDC124	-0.9222	2.40952e-10	NIPSNAP3A	-0.5139	0.0322666	DYNC1LI1	-0.9287	5.432e-09	TMEM189	-0.6856	0.000329865	GSTK1	-0.3703	0.00239984	CHMP1B	-0.2868	0.0494627
SIX4	-0.9218	6.81205e-08	PDZD11	-0.5138	0.000214471	C1orf131	-0.9276	2.73819e-08	TYSND1	-0.6855	8.05379e-05	LSM14B	-0.3698	0.00132602	RPL13A	-0.2824	0.0141813
EIF2B3	-0.9217	5.44835e-08	HRSP12	-0.5138	0.00989154	LRRC8C	-0.9275	0.000226261	PIR	-0.685	2.91679e-05	BCL7C	-0.369	0.0357388	TMEM184B	-0.2819	0.0244119
KIF2A	-0.9209	1.55838e-11	FAU	-0.5136	3.38904e-05	UTP11L	-0.9269	5.89393e-10	LRRFIP2	-0.6841	3.95845e-05	RBM6	-0.3685	0.00770175	UBE2I	-0.2814	0.0249831
ALKBH5	-0.9207	2.90686e-11	GMNN	-0.5132	0.0016551	PDP2	-0.9264	2.26524e-10	HACL1	-0.6839	0.000965224	SMARCC1	-0.3684	0.000444239	PRDX1	-0.2782	0.0317599
TMEM199	-0.9207	3.97308e-05	NOC3L	-0.5131	0.000797529	EARS2	-0.9257	5.55776e-08	FARSB	-0.6838	8.80555e-13	SOX15	-0.368	0.0031114	TES	-0.2776	0.0298502
FERMT2	-0.9204	1.40677e-08	GEMIN6	-0.5131	0.000909187	ATOX1	-0.9255	1.56656e-07	TRMT1	-0.6838	4.50737e-05	SEC14L2	-0.3679	0.0381286	ADAMTS12	-0.277	0.0318001
VAV1	-0.9204	0.000676153	MED1	-0.5126	1.22674e-05	ACAD9	-0.9251	7.75622e-09	FAM72B	-0.6832	0.000166344	RFT1	-0.3678	0.0300603	SLC4A2	-0.2718	0.0370771
ALDH5A1	-0.92	0.00136404	PTRF	-0.5123	0.000196498	ORAOV1	-0.9251	9.7273e-07	TKT	-0.6831	8.36917e-13	SPTAN1	-0.3659	0.000349982	C7orf73	-0.2688	0.0438199
PSMC6	-0.9186	2.92146e-11	ADI1	-0.5122	0.0166405	NUDCD2	-0.9244	7.48361e-14	CYB561A3	-0.6824	6.75384e-06	ZFYVE9	-0.3659	0.0496039	WASF2	-0.267	0.0431222
ZBTB38	-0.9186	1.01645e-10	CALM1	-0.5119	9.21294e-07	TIFA	-0.9243	0.000131872	PRDX1	-0.6822	7.21382e-14	STARD3NL	-0.3655	0.0199451	TGFBI	-0.2658	0.0205173
MAGOHB	-0.9176	1.58048e-09	RBM8A	-0.5118	2.86724e-05	NAE1	-0.9239	1.42168e-13	ANP32B	-0.6822	4.37943e-09	SLC35E2B	-0.3641	0.0407606	RPL13	-0.2654	0.0241695
SSR3	-0.917	1.05362e-13	FDFT1	-0.5116	4.67422e-06	SNRPD1	-0.9234	6.44211e-14	HSDL2	-0.6816	7.2341e-10	RAC1	-0.364	6.88913e-05	COPS6	-0.2642	0.0416627
P3H4	-0.9163	0.000180366	KIAA1524	-0.5116	9.09218e-05	ZNF331	-0.9234	2.93345e-06	CS	-0.6815	1.63949e-11	MRPL55	-0.3636	0.0274933	SPTAN1	-0.2639	0.0427656
CHCHD4	-0.916	0.000130112	ZNF793	-0.5114	0.0231003	ABHD13	-0.9229	1.8766e-05	ARPC1A	-0.6812	9.14205e-13	MAPK8IP3	-0.3626	0.0254437	PDCD6	-0.2633	0.0389331
R3HDM1	-0.9159	1.27405e-09	SRRT	-0.5112	0.00286706	ALG1	-0.9228	0.000508463	MINA	-0.6811	5.5358e-05	RMDN1	-0.3625	0.0175812	RPS8	-0.26	0.0308705
ADK	-0.915	1.05861e-09	ING3	-0.5111	0.0233071	DCTN3	-0.9222	3.13184e-07	C12orf29	-0.6806	0.00035218	METTL9	-0.3624	0.000546472	PGRMC1	-0.2572	0.0272836
DCAF17	-0.9142	5.75232e-07	CLIP1	-0.5109	5.57061e-05	TOP2A	-0.9218	2.66105e-23	BAK1	-0.6803	0.00188356	CNTRL	-0.3618	0.0056729	HMGN1	-0.2556	0.0242696
SASS6	-0.9138	2.5923e-07	DNAJA2	-0.5108	2.09768e-05	ORC6	-0.9218	7.43245e-10	SH3TC2	-0.6802	0.000127476	Sep-15	-0.361	0.000805458	ARHGAP29	-0.2531	0.0461289
ATAD2	-0.9133	5.40523e-11	RASEF	-0.5108	0.000168303	MFSD12	-0.9211	1.66318e-06	TACO1	-0.68	4.18389e-05	MDH1	-0.36	0.000704499	COTL1	-0.2526	0.0291948
NOL10	-0.9132	9.50041e-10	MTERF1	-0.5107	0.00551586	ATG16L1	-0.9209	1.37951e-12	AAED1	-0.68	0.0211969	ETFB	-0.36	0.00153242	HMGCS1	-0.2501	0.0314637
SRSF2	-0.9131	5.31201e-16	ISOC1	-0.5103	0.00100682	CHCHD3	-0.9189	6.35772e-15	MSANTD3	-0.6788	2.44357e-06	TTL	-0.3599	0.0258354	GSTP1	-0.2458	0.0329929
MRPL20	-0.9127	4.86658e-10	NCDN	-0.5103	0.0249646	RTTN	-0.9184	1.95235e-05	SUMF2	-0.6768	1.27737e-08	PTPN23	-0.3595	0.0454915	P4HB	-0.2319	0.0448632
XYLB	-0.912	0.00353204	CORO1C	-0.5092	1.7784e-06	SMC1A	-0.918	3.11433e-13	CCNF	-0.6768	2.24051e-06	PACS1	-0.3588	0.00520904	AP2M1	-0.226	0.0480096
NOP14-AS1	-0.91	0.00100105	CEBPZ	-0.5088	7.22933e-05	EFCAB11	-0.918	7.86117e-05	EBPL	-0.6766	4.01849e-06	MAZ	-0.3584	0.000419821	ATP2A2	0.2397	0.0409048
PKM	-0.9095	6.85553e-11	TTC5	-0.5087	0.00972855	C19orf48	-0.9176	1.28673e-08	TPCN1	-0.6765	0.000231558	FLOT2	-0.3584	0.00863986	PTRF	0.244	0.0427123
MTERF3	-0.9095	0.000112414	IFT46	-0.5085	0.041407	HIBCH	-0.9166	5.31916e-08	SELO	-0.676	0.00172426	PHACTR4	-0.3583	0.0132537	CENPF	0.245	0.0316548
LRIG3	-0.9088	0.000731019	RPL19	-0.5082	3.34252e-06	PLEKHJ1	-0.9165	0.000123763	CTDP1	-0.6759	0.0251955	SVIP	-0.3582	0.0410045	CCND1	0.246	0.0378878
RPL19	-0.9086	1.24834e-15	LINC01278	-0.5082	0.0432685	HPRT1	-0.9159	6.46962e-13	PUSL1	-0.6752	0.026918	ACOT7	-0.3581	0.00576711	CCT7	0.2461	0.0396747
MBNL3	-0.9086	3.71566e-07	CSNK2A2	-0.5077	0.00248426	NUDT21	-0.9158	8.53518e-20	PDCD5	-0.6751	7.52884e-11	GTF2H5	-0.358	0.00736474	UGGT1	0.2472	0.0495139
FANCD2	-0.9082	3.05888e-07	HABP4	-0.5075	0.00708946	CHCHD4	-0.9157	2.55207e-05	ANAPC2	-0.6751	0.000335121	NAPA	-0.3566	0.0259633	EIF2S3	0.2505	0.0345132
RNMTL1	-0.9074	2.56719e-08	PDAP1	-0.5073	4.05014e-06	PWWP2A	-0.915	1.46892e-09	BRPF1	-0.6745	0.00216073	CDIPT	-0.3561	0.012923	TCP1	0.2507	0.0378402
RASAL2	-0.9072	2.39917e-13	PMS1	-0.5066	0.000564815	ADK	-0.9149	1.68966e-11	RAD54B	-0.6744	5.55752e-05	ZDHHC12	-0.3561	0.035391	ITPRIPL2	0.2513	0.0391947
RPL23AP53	-0.9064	0.00418604	MTMR1	-0.5064	0.000139735	JUN	-0.9144	1.48173e-14	RHOB	-0.6742	3.35551e-06	SETD2	-0.3559	0.00239257	ITGA6	0.2533	0.0273458
PAICS	-0.9062	7.49551e-15	RRP1B	-0.506	8.5618e-05	FANCA	-0.914	5.81449e-08	LRRCC1	-0.6732	0.000349561	LSM5	-0.3556	0.00357548	MAT2A	0.2535	0.0492503
CYP2J2	-0.9055	0.00656332	UPF3A	-0.506	0.0123969	HMGB1	-0.9138	1.78429e-23	MED22	-0.6731	7.38595e-06	UFC1	-0.3555	0.00650679	SON	0.2568	0.0346593
LOC90784	-0.9043	0.00098122	CXorf56	-0.5058	0.00140599	CEP250	-0.9129	0.0030898	BRD2	-0.6726	0.0110597	MYH14	-0.3554	0.00222691	CAND1	0.2574	0.0353989
GRPEL1	-0.9038	1.9373e-11	HNRNPD	-0.505	0.00018658	LDHB	-0.9125	1.22157e-22	ITGAE	-0.6723	0.000115592	MGST2	-0.3553	0.0371324	MSN	0.258	0.044343
DNAJB1	-0.9035	8.83675e-12	DCLRE1B	-0.505	0.0129158	FOXM1	-0.9122	8.85979e-13	DUS2	-0.6722	0.00367557	MFN2	-0.3551	0.000657765	LMAN1	0.2603	0.0440378
C4orf46	-0.9033	3.20601e-07	NRG1	-0.5047	0.00124762	PGBD2	-0.9121	0.0191385	APRT	-0.6718	1.17081e-05	QRICH1	-0.3551	0.00852912	SET	0.2606	0.0426729
EBNA1BP2	-0.903	4.7744e-11	TOP1MT	-0.5045	0.0386621	RCC1	-0.9114	1.79604e-15	RPS21	-0.6716	5.53025e-14	RPS6KA1	-0.3549	0.0295678	MSH6	0.2606	0.0446393
SYNCRIP	-0.9024	4.70274e-13	HSPA4L	-0.5043	0.000123848	ZSCAN5A	-0.9113	0.0111986	PBK	-0.6714	4.65226e-07	SNRNP40	-0.3541	0.0357324	CORO1C	0.2631	0.0279751
PLD6	-0.9024	0.00502183	UTP11L	-0.5043	0.00112461	PXMP2	-0.9112	0.00468975	SLC9A7	-0.6714	3.04221e-05	TOMM34	-0.3534	0.00214227	ZNF146	0.2632	0.0409782
MDFIC	-0.902	4.5324e-10	SGK223	-0.5041	0.0165197	SLC25A16	-0.9111	2.59133e-06	RALY	-0.6711	4.99459e-10	TIMMDC1	-0.3529	0.00539523	GNL3L	0.2634	0.0426094
TP53	-0.9012	4.59199e-08	KHSRP	-0.504	8.70969e-06	VDAC1	-0.911	7.19449e-19	PHF5A	-0.6711	5.67287e-08	ENC1	-0.3527	0.013262	IQGAP1	0.2648	0.0288827
NUDT15	-0.9011	2.66374e-08	RPP14	-0.504	0.0070445	MAD2L1	-0.9107	1.96117e-12	AIMP2	-0.6707	2.33927e-05	TUBB3	-0.3516	0.0229033	NCAPH	0.2652	0.0441101
SLC27A5	-0.8997	0.000135111	PRKAB2	-0.5039	0.00135309	RBM28	-0.9107	8.2368e-10	TOMM5	-0.6701	3.25724e-08	FAM114A1	-0.3509	0.0272358	EIF3B	0.2668	0.0147537
TIMM50	-0.8995	4.84781e-08	POLR2D	-0.5039	0.00295535	TRAIP	-0.9106	0.00333271	IP6K1	-0.6701	6.45958e-05	NR2F6	-0.3506	0.00830731	KPNA4	0.2687	0.0280259
CYR61	-0.8992	2.70111e-15	HSP90AA1	-0.5038	5.63842e-06	CDC45	-0.9102	4.74883e-06	HRSP12	-0.6699	0.000226614	ACTN4	-0.3502	3.95215e-05	PTBP3	0.2691	0.0298813
BRCA1	-0.8991	1.06457e-10	TMEM5	-0.5038	0.00462441	EIF4E	-0.9098	3.72046e-13	CAMKK1	-0.6696	0.000606045	TMEM139	-0.3495	0.0371376	CBX3	0.2704	0.0126855
TIGAR	-0.8988	7.86352e-08	CHTF8	-0.5031	0.000488899	PAPOLA	-0.9097	3.04807e-21	AIFM2	-0.6695	3.86921e-07	SREBF1	-0.3492	0.00115491	CANX	0.2705	0.0155061
NOL11	-0.8979	5.00435e-12	ABCA1	-0.5031	0.000677732	HABP4	-0.9095	3.19958e-07	HSPB11	-0.6684	2.6201e-09	TMEM203	-0.3492	0.0497526	ASPM	0.2706	0.0183825
SGK1	-0.8975	2.4447e-06	TACC3	-0.5026	1.47651e-05	GAS2L3	-0.9094	1.71967e-10	PITPNM2	-0.6672	0.00239718	MTMR12	-0.3488	0.0082609	GPBP1L1	0.2708	0.0425527
EFNB1	-0.8973	0.0131524	TDP1	-0.5024	0.000890803	ACADSB	-0.9094	6.55525e-05	SNAPC4	-0.667	0.000549914	BRAT1	-0.3477	0.0431332	ZDHHC5	0.2711	0.0280259
MKI67	-0.8966	2.46344e-10	MRPL57	-0.5021	0.000871111	RAD50	-0.9092	9.12298e-10	RPUSD2	-0.6666	0.00598574	ARID1A	-0.3476	0.00575277	AURKA	0.2714	0.0275407
RBM8A	-0.8964	2.30771e-13	USP10	-0.5018	1.19464e-05	DNTTIP2	-0.909	5.63073e-18	C14orf80	-0.6665	0.0149129	RETSAT	-0.3467	0.0203849	AMD1	0.2725	0.0410231
RRP36	-0.8957	1.51732e-07	SRSF9	-0.5017	0.000593431	PCDHB2	-0.9089	0.000495231	PDCD6	-0.6664	3.92e-11	BLVRB	-0.3462	0.00559963	DNAJA2	0.2729	0.0378402
GNL3L	-0.8953	3.83254e-11	ZFYVE26	-0.5017	0.00129289	HMGB2	-0.9088	8.15161e-17	PHB2	-0.6659	1.21204e-12	HOXB7	-0.3462	0.0359328	GATAD2A	0.2732	0.0369603
CCDC58	-0.895	1.68765e-07	TTC27	-0.5014	0.00229556	C1orf112	-0.9082	1.13403e-08	KAT2A	-0.6658	9.67037e-06	ARRB2	-0.3438	0.0277258	NMT1	0.2746	0.0357814
SRSF1	-0.8947	4.69151e-17	AGTPBP1	-0.5011	0.00152362	NVL	-0.9081	4.17017e-09	TMEM141	-0.6658	0.00018602	MRPL20	-0.3436	0.0112611	SMEK2	0.2746	0.0423024
CDCA3	-0.8945	8.76316e-09	ANKRD32	-0.5011	0.00252279	FANCM	-0.9079	4.57806e-08	SSBP4	-0.6657	0.00358472	PI4K2B	-0.3424	0.0260943	ILF3	0.2749	0.0274129
CEP55	-0.8944	4.40169e-08	CRLF3	-0.5011	0.0346285	PABPC1	-0.9076	1.07917e-14	PSMB5	-0.6651	1.09234e-06	PSENEN	-0.3419	0.0157706	POLR2B	0.2754	0.0396557
SART1	-0.894	3.20601e-07	PLAGL2	-0.5008	0.000598819	IMPACT	-0.9075	7.87596e-09	MRPL23	-0.665	0.003536	LYPD3	-0.3417	0.0115671	EP300	0.2755	0.0452748
LOC102724159	-0.894	0.000142352	ZNF654	-0.5006	0.0226916	EIF1AD	-0.9075	1.16065e-07	METTL1	-0.665	0.00718129	NDUFS8	-0.3408	0.00232823	STRAP	0.2759	0.0142767
PDXP	-0.8928	0.00443003	COX4I1	-0.5004	1.30861e-06	GALNT7	-0.9071	2.31793e-16	CHAC2	-0.6645	0.0236891	ZNF395	-0.3407	0.027148	TARS	0.2759	0.0156976
METTL16	-0.8926	2.34687e-10	GLRX3	-0.5002	0.000340967	SLBP	-0.907	6.33207e-14	NXT1	-0.6642	0.000613618	ATP6AP1	-0.3397	0.0032265	PSMD11	0.2763	0.0165277
DHX29	-0.8926	5.77375e-08	UAP1	-0.5	0.000175842	ANAPC1	-0.9067	3.51835e-14	NINJ1	-0.6641	2.11794e-05	NUBP2	-0.3387	0.0496208	UBE2D3	0.2765	0.022367
ZNF430	-0.8909	0.00108853	PRKACA	-0.5	0.000932378	TSPAN17	-0.9067	2.57479e-08	SUGT1	-0.664	7.47525e-06	TJP2	-0.3382	0.00317792	MAPK6	0.2775	0.040335
TMCC1	-0.8908	3.90641e-07	SPTSSA	-0.4999	0.000735847	LOC158960	-0.9066	0.0187257	CCDC84	-0.6638	0.0055537	LYRM1	-0.3372	0.0192416	CHD4	0.2786	0.0196066
C2orf69	-0.8903	1.24188e-06	PAFAH1B2	-0.4997	0.000111352	NUP188	-0.9063	4.25372e-15	FOXRED1	-0.6637	0.000188031	COX5A	-0.3365	0.00267702	FBXW2	0.2795	0.0387981
TIMM17A	-0.8901	1.77817e-10	C10orf76	-0.4997	0.00551048	HNRNPA3	-0.906	1.34788e-15	SHARPIN	-0.6635	0.00278249	CD9	-0.3359	0.00361569	EIF3E	0.2798	0.0136156
CDKN2AIPNL	-0.8901	9.09967e-08	GTF3C4	-0.4995	0.00182134	ACTN1	-0.9058	2.45138e-16	C4orf48	-0.6633	0.0153904	SUB1	-0.3353	0.00597994	NUP107	0.2815	0.0334154
RAD54L	-0.8897	1.45595e-07	DPF2	-0.4992	0.0024818	LSG1	-0.9052	1.06691e-11	POMGNT1	-0.6626	2.10498e-06	AP2M1	-0.3347	0.000229682	PSMC1	0.2816	0.0418423
CTDNEP1	-0.8896	1.09092e-08	MTFP1	-0.4992	0.0177842	MITF	-0.9052	1.2292e-11	KCTD6	-0.6622	0.0339155	TPM1	-0.3345	0.00136978	POFUT1	0.2816	0.0445747
CKMT2-AS1	-0.8884	0.00442745	DSTNP2	-0.4992	0.0404514	GGCT	-0.9049	1.04753e-14	DBF4	-0.6621	9.9582e-08	SNRNP25	-0.3343	0.0160983	OSBP	0.2825	0.0401371
PPAT	-0.8876	4.55326e-11	THOP1	-0.4991	0.000546119	CHEK1	-0.9046	1.55701e-12	NANS	-0.662	5.70495e-07	TNK2	-0.3338	0.0324825	ITGB1	0.283	0.0101199
BORA	-0.8871	5.5064e-06	FEM1C	-0.4989	0.00137938	PHLPP1	-0.9042	3.63644e-07	SLC25A15	-0.6618	0.00320005	Sep-02	-0.3335	8.63597e-05	THBS1	0.2833	0.0101512
C12orf45	-0.887	1.46196e-05	ZNF587B	-0.4981	0.0157168	LAMA3	-0.904	2.57283e-16	RNF126	-0.6617	0.000110383	NDUFA4	-0.3328	0.00192501	TIMP2	0.2837	0.0260005
NOP58	-0.8868	2.80858e-10	ACP6	-0.498	0.0189882	INO80C	-0.904	0.000784203	ATP2B1	-0.6607	1.56784e-06	MAP3K1	-0.3323	0.0476213	MAP4K4	0.2841	0.0358759
SUV39H1	-0.8865	0.00112196	CCNB1	-0.4979	5.167e-06	WDR53	-0.9038	0.000100456	CMBL	-0.6603	9.69727e-11	CD151	-0.3322	0.0156088	YME1L1	0.2847	0.0190242
HEXB	-0.8862	9.5526e-11	NOP56	-0.4976	1.35041e-05	BOLA3	-0.9037	1.8739e-09	ZFP69	-0.66	0.0423479	DDOST	-0.332	0.0165057	TAF7	0.2856	0.0303766
ZNF738	-0.8859	0.00032183	HNRNPA1	-0.4976	1.51707e-05	TAF12	-0.9032	2.64142e-08	MRPS34	-0.6592	1.51769e-06	SOD1	-0.3317	0.00121987	GTF2H1	0.2857	0.0337216
SRPRB	-0.8856	4.80423e-07	BAZ1A	-0.4976	6.71525e-05	WDR3	-0.903	6.23251e-15	TBC1D30	-0.6586	0.0323277	CLDN4	-0.3312	0.00726817	ZMYND11	0.2859	0.036795
TMEM209	-0.8852	4.16402e-08	ZNF595	-0.4975	0.0104543	MLKL	-0.9021	3.80887e-06	MXD1	-0.658	0.0262824	GTSE1	-0.3312	0.00763396	DDX1	0.2862	0.0192947
FMN1	-0.8851	0.0295255	SF1	-0.4974	1.44839e-05	TAF9B	-0.902	1.20533e-10	BCCIP	-0.6578	2.33978e-06	OSBPL9	-0.3309	0.000764999	AFG3L2	0.2866	0.0397321
E2F4	-0.885	1.90487e-11	IFT43	-0.4971	0.0291094	S100A13	-0.9015	1.31887e-09	RUSC1	-0.6568	0.000126454	GSTP1	-0.3308	0.000112395	FAM84B	0.2867	0.0283204
SGOL2	-0.8846	1.65668e-09	NECAB3	-0.4966	0.0481647	OXA1L	-0.9011	2.82495e-16	PELO	-0.6566	9.93015e-05	HINT1	-0.3306	0.00282172	PSAT1	0.287	0.0305785
PPM1G	-0.8844	1.11668e-09	C10orf2	-0.4965	0.00231302	DOLK	-0.901	2.42281e-05	SNRPA1	-0.6563	5.5302e-07	BCR	-0.3298	0.0314998	RAD21	0.2871	0.0133822
CHRNA5	-0.8844	0.00330252	CYSTM1	-0.4965	0.0272344	TNFSF9	-0.9007	0.0379857	CCDC58	-0.6559	7.50585e-05	KDELC2	-0.3295	0.0098252	G3BP1	0.2872	0.0130707
GGCT	-0.8837	6.15795e-10	PCNX	-0.4962	0.000470425	TMEM209	-0.9005	1.12935e-09	CCDC24	-0.6558	0.00387671	PIK3R2	-0.3292	0.0274823	CCSER2	0.2872	0.0430963
DRAP1	-0.8835	3.10552e-09	LMNB2	-0.496	3.50679e-05	UBE2D2	-0.8999	2.52309e-12	NDUFB2	-0.6553	1.47731e-06	RABGGTB	-0.3288	0.018733	UBE2G1	0.2873	0.027173
RRP1	-0.8835	1.56302e-07	GEMIN2	-0.4959	0.020455	CCDC85B	-0.8999	7.72559e-12	NAIF1	-0.6551	0.011074	CTBP1	-0.3282	0.00792357	AP1G1	0.2879	0.0286451
MRPL1	-0.883	1.57575e-07	NDUFB3	-0.4956	4.87508e-05	MRPS11	-0.8995	3.54837e-07	HSP90AB1	-0.655	6.82426e-14	RPS2	-0.3279	8.43937e-05	ABCF2	0.2884	0.0311592
C18orf25	-0.883	1.97726e-07	EXOSC4	-0.4956	0.0267883	CBFB	-0.8993	2.1386e-13	BAP1	-0.655	3.00987e-06	INTS1	-0.3274	0.00675525	PCNP	0.2888	0.0191776
NUP155	-0.8829	7.77654e-09	SPTLC1	-0.4955	9.92639e-05	PFAS	-0.8993	9.34767e-13	PLCL2	-0.655	0.036647	ERMP1	-0.3274	0.0117303	ANTXR1	0.2898	0.0436277
PCBD2	-0.8828	0.0210397	TRIP10	-0.4955	0.00270466	ZBTB24	-0.8992	1.23539e-05	HADH	-0.6549	2.26612e-05	MRPS33	-0.3272	0.0162782	NUP93	0.2899	0.0451254
DNAJC2	-0.882	4.92774e-07	HAUS8	-0.4955	0.00295535	DCTN1	-0.8987	9.72965e-10	CTSL	-0.6548	5.41093e-06	ACOT13	-0.327	0.00697605	HSPA5	0.29	0.00834671
ZFYVE26	-0.8819	1.6788e-07	EFHD2	-0.4953	6.14578e-05	NDUFA10	-0.8983	6.37067e-15	UQCRHL	-0.6542	0.000366392	CHPF	-0.327	0.0226633	PES1	0.2906	0.0461289
NUPL1	-0.8817	1.91119e-09	SLBP	-0.4953	9.80443e-05	BICD2	-0.8983	1.05082e-10	MARS2	-0.6542	0.0222538	RICTOR	-0.3264	0.0226633	AVL9	0.2911	0.038874
FEZ2	-0.8816	1.77173e-08	TOX4	-0.495	0.000134814	STARD7	-0.8982	2.50878e-13	THOC7	-0.654	9.10691e-08	MGRN1	-0.3252	0.0473894	RB1CC1	0.2916	0.0424756
ALG1	-0.8811	0.0022083	RPL12	-0.4948	2.36393e-06	EBP	-0.8981	6.60287e-10	MAD2L1	-0.6536	8.13633e-07	SPTBN1	-0.3246	0.000869689	SUPT16H	0.2917	0.0160131
STX8	-0.8807	2.21939e-05	STRAP	-0.4946	4.02003e-06	DTL	-0.898	5.01039e-11	CLDN4	-0.6534	2.45753e-07	PPP1CB	-0.3236	0.00424789	POLD3	0.2919	0.0373868
SAP30	-0.8805	0.000366982	BMS1	-0.4944	3.51194e-05	TPRKB	-0.898	2.82863e-09	TBC1D31	-0.6527	0.000994883	RAB25	-0.3236	0.046584	UTP14A	0.292	0.0342142
MANF	-0.8799	6.29138e-10	CPSF7	-0.4941	0.000152751	HNRNPA1L2	-0.8979	0.000116005	RPUSD3	-0.6522	0.00134717	AKR1B1	-0.3235	0.00551246	FAM168B	0.2921	0.0256583
ANLN	-0.8797	1.25396e-13	XPR1	-0.4936	5.40925e-05	RPP14	-0.8976	8.24711e-07	RPL36	-0.6517	2.56537e-12	FADS2	-0.3232	0.000512734	OLA1	0.2926	0.0461117
DPH2	-0.8795	1.30925e-08	SUCLG1	-0.4935	0.000195445	VSIG1	-0.8975	0.000262162	TRIM25	-0.6516	8.15811e-09	C11orf31	-0.3232	0.0165993	CDK13	0.2929	0.0316548
PARP1	-0.8792	2.08008e-12	CEP83	-0.4933	0.00710636	HDAC3	-0.8974	4.58558e-11	ST3GAL2	-0.6513	0.0315953	ANKRD28	-0.323	0.00427657	MRPL3	0.293	0.0164009
DUT	-0.8791	9.17202e-10	TTLL12	-0.4931	0.000541939	FDPS	-0.8972	2.04934e-14	ZC3H3	-0.651	0.0188621	LAMA5	-0.3227	0.00355846	PAK1	0.2937	0.0366455
LMNA	-0.879	7.4544e-15	FLNB	-0.493	7.03069e-06	PCF11	-0.8968	1.24562e-12	ERI3	-0.6502	8.89856e-06	CHMP4B	-0.3226	0.00247365	PDLIM5	0.2948	0.0316548
EBP	-0.8786	6.82085e-08	UBE2G2	-0.493	0.00034855	GSTCD	-0.8968	1.95687e-09	CDCA4	-0.6499	8.55427e-05	POT1	-0.3224	0.0299365	BAG3	0.2949	0.0311919
CCNA2	-0.8783	3.3673e-11	KITLG	-0.4928	0.000152233	ZC3H15	-0.8967	1.47297e-15	MMACHC	-0.649	0.031172	ACTB	-0.3217	0.000657765	NCS1	0.2949	0.0333847
TRIO	-0.8778	1.07834e-14	ZNF718	-0.4928	0.00122168	POP7	-0.8966	6.44886e-09	SNHG15	-0.6488	0.00392179	RER1	-0.3216	0.00783737	SMIM15	0.2951	0.0462287
TRAF3	-0.8776	1.43609e-07	POLR2I	-0.4921	0.00790564	JPX	-0.8966	0.000663347	AKR1B1	-0.6487	3.90487e-07	NDUFA10	-0.3206	0.00277919	DNAAF5	0.2956	0.0444911
TTC27	-0.8775	7.3017e-07	AHCYL2	-0.4921	0.0121201	HJURP	-0.8962	8.8072e-13	PHLDA3	-0.6477	0.00779426	STRN4	-0.3203	0.0432908	ANKRD52	0.2959	0.0257467
SRR	-0.8774	0.00186848	AKAP13	-0.4917	0.00106778	NAP1L1	-0.896	2.58334e-21	TEX30	-0.6476	0.00151384	SLC4A2	-0.3194	0.00309385	MFN1	0.2965	0.0481397
MAK16	-0.8768	2.3391e-07	ZNF818P	-0.4916	0.0253931	TOP1MT	-0.896	5.55356e-05	FBXO45	-0.6473	3.03819e-07	SSX2IP	-0.3186	0.0293591	MRPS23	0.2973	0.0440378
CSE1L	-0.8766	1.92427e-11	TAF5L	-0.4913	0.000745698	MRPL51	-0.8957	1.4189e-14	BID	-0.6471	2.2801e-06	H3F3A	-0.3183	0.00224145	PRPF4	0.2975	0.0318001
HNRNPD	-0.8764	6.14799e-11	TSEN15	-0.491	0.00102063	CEP19	-0.8954	0.0365662	SLC39A11	-0.6469	2.40523e-05	SULF2	-0.3182	0.000423434	GSK3B	0.2975	0.0373564
SNTA1	-0.8763	0.00592762	CSPP1	-0.4907	0.000482593	C14orf166	-0.8948	1.07049e-13	UBTD1	-0.6469	0.0125451	IMPDH1	-0.318	0.0133283	LIMCH1	0.2978	0.00592709
CTNNBL1	-0.8757	8.75873e-08	KIAA0391	-0.4906	0.00115528	MELK	-0.8948	5.06475e-13	STK24	-0.646	7.64955e-10	SERPINB5	-0.317	0.0369884	MRPL42	0.2982	0.0448632
SMIM12	-0.8755	1.62694e-05	LOC100129034	-0.4904	0.000412089	PRSS3	-0.8948	4.77006e-06	RABL6	-0.6459	4.16245e-07	PHF19	-0.3164	0.0220325	CPSF6	0.2988	0.0247637
GINS3	-0.875	3.10528e-06	MELK	-0.4902	0.000147367	ZC3H14	-0.8946	2.97952e-11	OSTF1	-0.6458	1.41658e-06	ARPC5	-0.3162	0.00205378	EIF2S1	0.2989	0.0139851
PFDN1	-0.8747	1.49799e-09	MVD	-0.4902	0.00192576	SLC9A3R2	-0.8943	1.0047e-07	MAZ	-0.6457	8.62074e-10	ATRAID	-0.3155	0.0437217	CNN3	0.2989	0.0340092
NCLN	-0.8743	3.6571e-08	DGCR8	-0.4901	0.0033266	PCBD2	-0.894	0.00762562	MCM3	-0.6456	1.1603e-09	UBN1	-0.3148	0.0103159	NGRN	0.299	0.0312927
GCLC	-0.8739	1.52075e-08	BCL7B	-0.49	0.00485343	SIAE	-0.8932	2.02445e-05	RPP14	-0.6454	0.000614384	CLN6	-0.3147	0.0297057	MMGT1	0.2991	0.0487428
KIAA0020	-0.8735	1.24868e-08	DDX1	-0.4897	7.03069e-06	ALKBH3	-0.8928	0.0170413	MCF2L	-0.6453	0.00192037	EXOSC10	-0.3144	0.0126677	SUZ12	0.2998	0.0429166
CD68	-0.8732	2.08373e-05	DDX55	-0.4893	0.00127349	AURKA	-0.8927	2.2979e-17	NSUN3	-0.6451	0.017318	HEBP1	-0.3142	0.0115848	RPS6KA3	0.2999	0.0318001
SNW1	-0.8724	1.92541e-09	CHAF1A	-0.4892	0.00252207	NXT1	-0.8924	6.19814e-06	C16orf91	-0.6449	0.00149167	RAD1	-0.3123	0.0124959	PHGDH	0.3001	0.0161813
TECPR2	-0.8718	4.8706e-05	SAPCD2	-0.4891	0.000121675	RSL1D1	-0.8921	6.83156e-19	MIDN	-0.6446	6.75461e-06	RBM3	-0.3119	0.0113537	DHX36	0.3005	0.0476417
CHD8	-0.8717	6.19139e-12	CIZ1	-0.4889	0.00842663	BTC	-0.8917	6.89044e-06	ALG9	-0.6446	0.00101481	S100A11	-0.3111	0.000518426	TOMM70A	0.3006	0.011437
CPNE8	-0.8715	0.000325324	MMP24	-0.4884	0.00321615	FAM192A	-0.8915	6.55601e-15	PRR7	-0.6445	0.0048786	PCM1	-0.3109	0.00944609	NFYA	0.3006	0.0482618
TOP1	-0.8713	1.7706e-10	TSTD2	-0.4877	0.0497346	AURKAIP1	-0.8913	1.06536e-12	MCM7	-0.6444	1.12162e-11	SHC3	-0.3106	0.0239323	TPR	0.3007	0.0182356
POC5	-0.8713	0.000128989	FAM118B	-0.4876	0.0193228	LSM6	-0.891	1.99457e-09	FER1L4	-0.644	3.91586e-05	PRKAA1	-0.3097	0.0239323	IREB2	0.3009	0.0375836
PPP2R5C	-0.8709	5.72357e-11	AMIGO2	-0.4874	2.65736e-05	HEIH	-0.8906	0.0181275	MAP7D1	-0.6432	8.31268e-08	MIDN	-0.3092	0.0492905	CCDC93	0.3014	0.0442772
EIF2B2	-0.8702	7.30855e-07	HKDC1	-0.4873	0.00130788	PAGR1	-0.8905	2.78725e-06	SPA17	-0.6428	0.00373037	FDFT1	-0.3085	0.00135266	NRAS	0.3021	0.0246008
PRKAG2	-0.87	3.41973e-08	VMP1	-0.4872	5.20724e-05	ACTL6A	-0.8892	3.03403e-14	MRPL54	-0.6425	0.0149222	ANTXR1	-0.307	0.0147681	MRPL19	0.3022	0.0232983
GLRX3	-0.8698	2.18781e-08	PUS3	-0.4868	0.0267731	PSMF1	-0.8885	3.34468e-13	HSPA4L	-0.6413	0.000363811	EXOC3	-0.3066	0.00938075	PIP5K1A	0.3023	0.0346564
RBL1	-0.8691	9.90213e-06	HM13	-0.4866	8.80296e-05	MBNL1	-0.8884	1.04545e-17	ZNF598	-0.6411	1.15887e-05	MBNL3	-0.3053	0.0324851	PARP1	0.3027	0.0110128
GTPBP10	-0.869	2.72396e-09	DYNLL2	-0.4864	3.40941e-05	HPSE	-0.8881	0.00350576	PLIN3	-0.6409	1.29505e-06	CSRP1	-0.3051	0.031118	HBS1L	0.3033	0.0396997
FAM72C	-0.869	0.0170164	CELF1	-0.4864	6.93313e-05	PITRM1	-0.888	5.62704e-08	COA6	-0.6408	5.89729e-06	THUMPD3	-0.305	0.0450528	SSRP1	0.3036	0.0159677
ZMPSTE24	-0.8689	8.16415e-13	LIF	-0.4864	0.0107871	SAMM50	-0.8872	2.3148e-08	SIRT6	-0.6408	0.0351782	VAPA	-0.3049	0.00115491	EIF4E	0.3036	0.0309065
SAFB2	-0.8687	0.0310612	COG8	-0.4858	0.0265457	TRIM35	-0.8872	0.000212301	CHEK1	-0.6402	2.31409e-05	FLNA	-0.3039	0.000758336	MPZL1	0.304	0.0194581
DEF6	-0.8685	0.00810864	NOC4L	-0.4853	0.0185075	SNHG3	-0.8867	8.01994e-07	URB2	-0.6394	0.00113605	FGFRL1	-0.3034	0.0420797	GMPS	0.3041	0.0105687
KBTBD6	-0.8676	0.00364721	RAD23A	-0.4852	0.000508385	RPL24	-0.8859	1.00643e-22	NOC2L	-0.6388	1.36449e-06	TCF25	-0.3033	0.0124717	SMC4	0.3044	0.00498365
RPS6KA3	-0.8663	5.40925e-13	RPS24	-0.4851	9.69458e-06	ABCC2	-0.8859	6.59816e-14	EIF4G1	-0.6384	3.11739e-12	CHMP2A	-0.303	0.0243728	PHTF2	0.3044	0.0201342
TMEM11	-0.8655	2.57591e-07	FAM162A	-0.4851	0.000640821	SLC5A6	-0.8848	1.18031e-06	CCNB2	-0.6384	2.2713e-09	IGFBP4	-0.3027	0.00455592	GRPEL1	0.3044	0.0321099
P4HA2	-0.8651	0.000710848	ENAH	-0.485	0.000111631	ESCO2	-0.8847	1.55141e-07	MYBBP1A	-0.6384	3.59406e-06	GNB2	-0.3025	0.00876403	RTF1	0.305	0.0220584
MARK3	-0.8649	1.77817e-10	CEP85	-0.4845	0.00876653	KIAA0101	-0.8846	7.50214e-10	PPT1	-0.6383	6.12398e-09	CAV1	-0.3024	0.00220538	MCUR1	0.3052	0.0210291
ORC6	-0.8647	1.90904e-07	RBMX	-0.4842	4.81339e-06	PRADC1	-0.8842	0.00481055	MOB3A	-0.6382	0.00302178	TRIP13	-0.3023	0.00376575	ATF2	0.3055	0.0403835
RBM14	-0.8645	8.43611e-07	RPL13	-0.4838	7.95715e-07	ASNSD1	-0.8838	1.03915e-10	IQSEC1	-0.638	0.000120326	SKI	-0.3016	0.0424167	FOXK2	0.306	0.0335694
AVEN	-0.8642	0.00115922	EWSR1	-0.4835	1.58278e-05	CFAP126	-0.8837	0.00533153	TMPO-AS1	-0.638	0.0481566	ANO1	-0.3011	0.00658404	TSN	0.3063	0.0163301
RFC4	-0.8641	1.23138e-07	HNRNPA1P10	-0.4835	0.00868613	ATPAF1	-0.8834	1.68533e-10	TRIT1	-0.6372	6.51e-05	TRIM16	-0.2989	0.00590267	PAPOLA	0.3067	0.0149919
TRPM2	-0.8633	0.00308165	SFXN5	-0.4834	0.0235597	COPRS	-0.8832	1.78093e-06	KDM1A	-0.6369	1.05351e-11	TMSB10	-0.2987	0.00223764	TANC2	0.307	0.0305403
TOPBP1	-0.8628	4.05345e-11	SNRNP70	-0.4829	0.00111125	SKP1	-0.8827	1.15357e-16	USP4	-0.636	0.000159594	NSUN2	-0.2984	0.00136511	UBE2K	0.3071	0.0180877
GPATCH11	-0.8622	5.12342e-05	LUZP1	-0.4827	0.000459159	ERH	-0.8827	2.68776e-14	OXSM	-0.6353	0.016937	NDC80	-0.2983	0.0196072	KMT2E	0.3071	0.0404854
MRPS27	-0.8609	1.31346e-10	EIF2B5	-0.4827	0.00105996	SF3A2	-0.8824	1.87125e-05	RAP2C	-0.6346	7.25306e-05	ERGIC3	-0.2978	0.00918514	NUP88	0.3077	0.0322539
PABPN1	-0.8609	4.49632e-05	BCAR1	-0.4825	0.000688646	CCDC137	-0.8821	9.48942e-10	DPH3	-0.6345	0.00215604	ATL3	-0.2968	0.00421167	PUS7	0.3077	0.0441101
LZTS3	-0.8609	0.000938848	IRAK1	-0.4823	4.44113e-06	EIF6	-0.882	4.04217e-13	UHRF1	-0.6342	2.56674e-07	NEK2	-0.2957	0.0290834	SMARCA5	0.3078	0.00926552
STIP1	-0.8608	1.93721e-13	ERICH1	-0.4822	0.00842814	EIF3L	-0.8814	2.74809e-16	RPUSD4	-0.6337	0.00330595	PHPT1	-0.2954	0.0488592	EXOC5	0.308	0.0366864
C8orf37	-0.8603	0.00633097	SAAL1	-0.4818	0.0108782	GIN1	-0.8814	0.00313573	PLEC	-0.6336	2.48936e-11	MYH9	-0.2937	0.000981645	VKORC1L1	0.3082	0.0171513
MTA1	-0.8602	9.32292e-10	GALNT10	-0.4816	0.000178614	ADCK1	-0.8813	0.0260728	ZHX1	-0.6335	0.000111884	PPA2	-0.2937	0.0485693	MOB1A	0.3088	0.0162333
PSPC1	-0.8593	1.38816e-09	MLH3	-0.4815	0.00313361	BICC1	-0.881	1.94464e-08	C3orf14	-0.6335	0.00346594	DERA	-0.2932	0.0372648	ARF3	0.3099	0.00618927
TRAF5	-0.859	0.00357163	OTUD6B	-0.4815	0.022557	SUGP1	-0.8807	4.89885e-06	ENDOV	-0.6335	0.00705799	C1GALT1	-0.2931	0.0442146	ZFHX3	0.31	0.0363309
PARP2	-0.8589	1.48816e-09	KLF6	-0.4809	0.0034698	PSIP1	-0.8804	6.6036e-09	ENO2	-0.6334	0.000359417	RCC2	-0.293	0.00309385	NIN	0.3102	0.0231632
TRA2B	-0.8585	3.19545e-14	ZNF839	-0.4809	0.0219843	SLC7A6	-0.8803	1.12139e-11	LYRM4	-0.6333	9.48449e-05	PGRMC1	-0.2928	0.0019586	NUP98	0.3103	0.0183468
RAP1GAP2	-0.8583	1.99311e-07	DONSON	-0.4807	0.0116771	RBM27	-0.8802	1.40739e-13	CDK1	-0.633	1.39499e-10	DYNLL1	-0.2925	0.00371937	EXT2	0.3111	0.0248371
CENPP	-0.858	0.0126905	RAB1B	-0.4806	4.27405e-05	ZNF480	-0.8798	3.58108e-08	LRRC20	-0.633	1.62189e-05	NDUFS5	-0.2921	0.00100113	BRD4	0.3118	0.0244032
BYSL	-0.8577	6.54379e-06	TMX2	-0.4806	0.000462996	STUB1	-0.8793	0.000216103	ZFP41	-0.6328	0.0100546	PPP2R3A	-0.2915	0.0310455	LARP7	0.3119	0.0499896
GPRIN1	-0.8577	0.000665259	DDX28	-0.4803	0.0151578	TFDP1	-0.8791	3.22707e-13	LDHA	-0.6327	3.3065e-14	SAPCD2	-0.2905	0.0153531	RNF216	0.3122	0.0343714
LARS2	-0.8574	9.71853e-07	TNPO3	-0.4801	2.60703e-05	MYBBP1A	-0.879	4.33616e-13	SMIM20	-0.6324	0.000106336	NQO2	-0.2903	0.042934	IDE	0.3125	0.0282676
CIRH1A	-0.8571	1.79046e-07	IPO5	-0.4796	7.80799e-06	KLHDC4	-0.879	1.60031e-08	CLSPN	-0.6322	8.86807e-06	FKBP8	-0.2885	0.0160983	DBN1	0.3125	0.031589
MTAP	-0.8566	3.80072e-12	FAM133B	-0.4796	0.00837716	WDR73	-0.879	1.88667e-05	TMEM125	-0.6319	0.000999314	CCNG1	-0.2877	0.0245819	SH3BP4	0.3126	0.00912779
TTI1	-0.8565	1.51735e-07	COPS6	-0.4795	3.76514e-05	SFR1	-0.8789	8.48175e-05	DPAGT1	-0.6309	0.00115789	TRA2A	-0.2872	0.0178583	RSL1D1	0.3126	0.00992249
TUBB4B	-0.8562	1.31531e-14	PLSCR1	-0.4795	0.000222561	RPL26	-0.8788	2.18669e-12	ABHD14B	-0.6307	0.000118562	PCNT	-0.2864	0.0356147	SEPHS1	0.313	0.0225973
PROSC	-0.856	1.03921e-06	HNRNPR	-0.4795	0.0026344	MXRA7	-0.8788	1.62215e-10	UCK1	-0.6307	0.00225397	LAMC2	-0.2862	0.00198346	POLE3	0.313	0.0466727
PLEKHG4	-0.856	0.00221712	PTPMT1	-0.4795	0.00877341	TECR	-0.8787	1.13935e-08	THUMPD3	-0.6306	1.56205e-05	CCDC85B	-0.2856	0.0392005	TARBP1	0.3132	0.0369195
CENPH	-0.8551	3.35445e-07	WDR20	-0.4793	0.00354924	AJUBA	-0.8781	4.9773e-13	MRPL15	-0.6304	2.6987e-05	SSU72	-0.2855	0.0144227	CCDC59	0.3135	0.0404237
DCLRE1A	-0.8549	7.34046e-05	CHD1	-0.4791	8.90722e-05	STIP1	-0.878	1.00224e-17	RASAL1	-0.6304	0.0384042	INADL	-0.2855	0.0280025	USP7	0.3137	0.00893637
CNTRL	-0.8544	1.45341e-07	MRPS6	-0.479	0.00449291	LOC100130476	-0.8774	0.0095076	SRPR	-0.6303	3.42969e-07	SLC2A4RG	-0.2841	0.0278694	DNM1L	0.3141	0.0125106
NANS	-0.8539	1.60141e-08	UTP23	-0.4788	0.00890271	DUSP12	-0.8773	9.29292e-07	NLE1	-0.6302	0.0158067	KBTBD2	-0.2838	0.027568	ADAR	0.3142	0.0171774
LLPH	-0.8538	3.84904e-09	NDUFA12	-0.478	0.000119644	TMEM192	-0.8772	1.03133e-08	XXYLT1	-0.6301	0.00504801	CCNY	-0.2829	0.0376121	NCKAP1	0.3143	0.00501421
PQBP1	-0.8535	5.0137e-07	SRPRB	-0.4776	0.00272288	PAICS	-0.877	7.46947e-20	DRG1	-0.63	6.27445e-06	CDKN2A	-0.2821	0.0100789	SHISA9	0.3148	0.0237739
LSG1	-0.8533	7.40995e-09	GART	-0.4774	6.72775e-05	ZAK	-0.877	8.41992e-15	UBL4A	-0.6297	1.35804e-06	DSP	-0.2818	0.00517271	PPFIA1	0.3152	0.0146586
ANKHD1	-0.853	0.0323591	PSME2	-0.4773	0.000320396	WIZ	-0.8768	3.12129e-06	FLAD1	-0.6296	0.000119665	UTRN	-0.2816	0.0128475	IGF2R	0.3152	0.027173
IPO5	-0.8525	7.93445e-12	FAM192A	-0.477	0.000205019	ZNF738	-0.8765	5.75799e-05	LPCAT3	-0.6286	6.65294e-08	DLGAP5	-0.2815	0.00741307	SUV420H1	0.3152	0.0393078
BAG1	-0.8519	2.79446e-05	POLQ	-0.4769	0.000512913	TMEM161B-AS1	-0.8762	0.00332022	CCT3	-0.6282	1.6752e-11	CTSB	-0.281	0.0112715	CSE1L	0.3153	0.00612076
DDX58	-0.8518	3.89968e-06	ENOX2	-0.4769	0.0285696	RRP1B	-0.8748	9.24238e-13	PPRC1	-0.628	3.5123e-05	NDUFB5	-0.2806	0.0217533	GNL2	0.3156	0.0462405
ARMC6	-0.8517	0.000212559	APEX1	-0.4763	7.88159e-05	PBRM1	-0.8748	2.19366e-11	POLR2E	-0.6275	3.80702e-07	HMMR	-0.2797	0.0133872	ARID4B	0.3158	0.0480396
NUP107	-0.8512	3.2642e-10	GAS8	-0.4763	0.0144836	RPL36AL	-0.8741	4.83209e-14	CNPY3	-0.6271	1.088e-05	KHDRBS1	-0.2792	0.00522845	KIF5B	0.3162	0.00658852
ZNF542P	-0.8504	7.07384e-05	MYC	-0.4761	1.99064e-05	HTATSF1	-0.8737	1.04262e-09	TMEM115	-0.627	0.000550502	MAGED1	-0.2791	0.0307708	METAP2	0.3162	0.0219572
MDN1	-0.8503	1.45646e-10	HJURP	-0.476	0.000370001	EXOC6	-0.8736	1.77847e-06	MFSD5	-0.6267	0.00497497	TALDO1	-0.2785	0.00532883	MSL1	0.3164	0.027173
DEK	-0.85	1.04606e-12	LIAS	-0.4758	0.00639411	IL27RA	-0.8728	1.83691e-05	FOXM1	-0.626	2.08981e-10	FAF1	-0.2781	0.0446826	DHX40	0.3165	0.0378878
AURKA	-0.85	7.79502e-12	ADIPOR2	-0.4755	0.000156003	MTERF3	-0.8727	4.98751e-05	ZNF696	-0.6259	0.0246615	TTLL12	-0.2775	0.0096993	PRKAR1A	0.3168	0.0139323
LTBP2	-0.8492	0.0225301	UBE2N	-0.4755	0.000231939	IDI1	-0.8727	8.59328e-05	KIF13B	-0.6255	0.0011084	TNRC18	-0.2767	0.0151932	MTMR1	0.3168	0.0309707
ABCF2	-0.8482	3.2834e-10	TTLL5	-0.4755	0.00785641	RPS7	-0.8726	1.24913e-19	RGS10	-0.6245	0.00040468	CSK	-0.2762	0.0432801	FAM49B	0.3173	0.0106994
TMEM256	-0.848	9.93346e-06	SCAF4	-0.4754	0.00455296	RPL9	-0.8726	0.0079837	SLC25A11	-0.6244	0.000101736	PPIA	-0.2751	0.00330026	COPS2	0.3177	0.0204703
G3BP1	-0.8479	4.45479e-13	STAT1	-0.4752	1.36746e-05	ORC1	-0.8725	1.88837e-10	DVL1	-0.624	1.69738e-05	B4GALT5	-0.2743	0.0423213	SRPK1	0.3182	0.0112169
INCENP	-0.8468	2.54652e-07	COQ9	-0.4748	0.00161655	CHD1	-0.8724	3.57054e-14	EIF6	-0.6238	1.11139e-06	ECE1	-0.2739	0.0210181	POU2F1	0.3182	0.0368687
EXOC5	-0.8467	4.6798e-10	ANKRD13A	-0.4747	0.000107518	RPL21	-0.8718	1.53959e-11	CHCHD1	-0.6238	2.84813e-06	ATP1A1	-0.2738	0.00476899	HNRNPA3	0.3186	0.0376397
SMCHD1	-0.8466	3.27056e-09	CD276	-0.4746	0.00449896	IK	-0.8715	1.30047e-08	MTDH	-0.6237	8.65458e-10	COX7C	-0.2737	0.002075	NPM1	0.3188	0.00430072
GART	-0.8465	1.01076e-10	MPP5	-0.4744	1.93013e-05	SFXN4	-0.8715	2.25236e-06	VDAC1	-0.6235	2.66513e-11	GOLPH3	-0.2731	0.0167705	DDX6	0.3189	0.0097382
DNTTIP1	-0.8461	2.13268e-07	SART3	-0.4741	0.00152816	PCYT1A	-0.8711	3.46295e-07	MDK	-0.6232	1.73648e-09	PTP4A1	-0.2727	0.0192166	CWC22	0.3197	0.0177783
DDX56	-0.8459	9.75144e-10	EBP	-0.4741	0.00459397	KPNB1	-0.8707	3.93949e-20	STT3B	-0.6231	3.76871e-11	TUBA4A	-0.2726	0.0182099	SGOL2	0.32	0.020875
HNRNPH3	-0.8459	2.48382e-08	RIOK2	-0.4736	0.00552601	TMEM44-AS1	-0.8706	0.0342923	CCDC167	-0.6231	0.00251377	CDKN1B	-0.2724	0.0494803	RTN4	0.3203	0.0158263
C1orf131	-0.8456	5.72964e-06	BZW1	-0.4733	8.56118e-05	BZW1	-0.8705	3.57538e-14	FAM96B	-0.6229	9.37028e-05	AKT1S1	-0.2722	0.0172378	KIF13A	0.3203	0.0216616
TRMT6	-0.8451	2.48999e-08	ZNF330	-0.4725	0.0018208	PPP3CA	-0.8704	2.88771e-11	SPATA33	-0.6228	0.0129464	CDCA8	-0.2714	0.0354943	LRPPRC	0.3205	0.00864287
RNASEH1	-0.8451	8.97434e-08	POLD1	-0.4723	0.00150829	RWDD1	-0.8701	1.26676e-07	LOC344887	-0.6214	2.40985e-05	KRT18	-0.2713	0.00101172	PATL1	0.3209	0.0302577
TLL1	-0.845	1.61807e-06	IMPDH2	-0.4721	1.50169e-05	PKM	-0.8694	1.09224e-11	HSD17B10	-0.6208	1.50623e-07	LAPTM4A	-0.2712	0.0207222	ANKRD40	0.3209	0.038874
RPS10	-0.8449	0.028985	SEC11A	-0.4721	0.000111269	PPRC1	-0.8694	5.61242e-10	NME6	-0.6208	0.00531661	MBD3	-0.2709	0.0243828	HJURP	0.3211	0.0230316
GJC1	-0.8447	6.35322e-08	ZNF384	-0.4719	0.00117141	IRAK1	-0.8693	6.0438e-17	NENF	-0.6204	0.000129362	EPHA2	-0.2702	0.03482	AKAP1	0.3215	0.0329217
WDR74	-0.8443	1.68607e-08	CTCF	-0.4718	0.000302054	UBXN8	-0.869	0.0150967	AP1S2	-0.6194	0.00304927	PPP6R1	-0.2699	0.019666	SP3	0.3217	0.0135448
CASC8	-0.8443	3.25533e-05	MRPL22	-0.4718	0.00103829	MPP6	-0.8684	1.118e-07	RHOA	-0.6189	5.57069e-11	AURKA	-0.2687	0.017921	FBXO45	0.3217	0.0265335
GPAM	-0.8438	1.1175e-05	PPP1R15A	-0.4716	0.0137527	CYTH3	-0.868	8.2794e-11	NDUFS5	-0.6185	5.69224e-09	GNAS	-0.2674	0.00617121	KIAA1671	0.3218	0.030939
EMG1	-0.8433	7.90844e-09	TICRR	-0.4713	0.0135074	SMU1	-0.8679	4.61666e-12	LETM1	-0.6176	6.53365e-06	DNM2	-0.2672	0.0396907	TSPYL5	0.3218	0.0447387
PNN	-0.8429	3.11543e-08	AACS	-0.471	0.00391573	STAT4	-0.8677	0.0215955	ARHGEF19	-0.6175	0.00324296	PGD	-0.2666	0.0241483	ELK3	0.322	0.0240345
PAG1	-0.8422	2.50421e-07	KIAA1715	-0.4708	0.00293682	PLS3	-0.8676	1.04545e-17	WDR74	-0.6172	1.13211e-05	SUMO3	-0.2665	0.0275536	CACYBP	0.3225	0.00853057
ACTL6A	-0.8421	8.82332e-11	FAM53C	-0.4706	0.00401022	ALG5	-0.8672	0.000158699	NSUN5	-0.6172	2.92874e-05	PRDX5	-0.2663	0.00742223	ST3GAL1	0.3227	0.0309259
PDCD2L	-0.8416	0.00397375	RNF34	-0.4702	0.00382896	KSR2	-0.8662	0.0362523	DDX49	-0.6171	0.000843276	UBE2C	-0.2651	0.0161817	EXO1	0.323	0.0298154
NRARP	-0.8415	0.0122404	PLGRKT	-0.4699	0.0382976	LURAP1L	-0.8661	0.00880658	VWA1	-0.6168	8.92567e-05	IMPDH2	-0.2649	0.016738	CAB39	0.3231	0.0121353
TERF1	-0.8414	1.08783e-08	GPBP1	-0.4696	0.000251435	MAEA	-0.8655	1.20858e-11	ALDH1B1	-0.6167	0.000348301	ALDH1A3	-0.262	0.00309385	ATR	0.3231	0.0359885
TACC3	-0.8412	6.3304e-12	NRP2	-0.4694	0.00023519	ATP5L	-0.8654	1.35841e-16	SMYD5	-0.6161	0.000997705	TMEM230	-0.2619	0.0479913	FBXO11	0.3233	0.027309
NEIL3	-0.841	5.19243e-05	LAP3	-0.4693	0.000139578	ZNF252P	-0.8653	3.16611e-05	SDHD	-0.616	1.02704e-05	YWHAQ	-0.2617	0.00305333	ORC2	0.3235	0.0344603
PPIL1	-0.8409	1.98704e-07	DTX3L	-0.4693	0.000224153	WDR83OS	-0.865	0.00015566	NSUN4	-0.6159	0.000700136	RNF187	-0.2615	0.0369878	DMTF1	0.3237	0.0484946
CTC1	-0.8406	0.000152278	SDHB	-0.469	0.00050507	CDK2AP1	-0.8648	1.75383e-10	ATP5I	-0.6158	2.03384e-06	MAGEF1	-0.2607	0.0490061	NARS	0.324	0.0105182
MPV17L2	-0.8405	0.00421412	MTERF4	-0.469	0.0164302	XPO4	-0.8642	1.0442e-10	SRA1	-0.6158	0.000168442	ENO1	-0.2603	0.00297447	IWS1	0.3245	0.0301176
PDK1	-0.84	3.88067e-07	KDM4C	-0.4689	0.0233706	RPS5	-0.8633	1.07165e-17	FJX1	-0.6155	0.000135101	SRSF4	-0.2599	0.0376582	MZT1	0.3246	0.0481397
ZNF431	-0.8397	0.000232496	BAZ1B	-0.4683	0.000328194	NCAPD2	-0.8628	2.04614e-18	GGCT	-0.6154	1.7171e-07	GLYR1	-0.2586	0.0465072	TMX3	0.3249	0.036795
INPP1	-0.8393	0.00684791	EIF3K	-0.468	0.00112461	PPA2	-0.8628	1.03629e-09	NDUFS3	-0.615	9.48554e-05	PGM1	-0.2584	0.0232343	BZW1	0.3254	0.00809583
EXOSC8	-0.8391	6.89954e-07	PABPC4	-0.4678	8.15669e-05	KHDRBS3	-0.8628	0.000316486	RNMTL1	-0.6147	0.000700565	RPL35	-0.2567	0.0125163	SYNJ2	0.3258	0.0476417
S100A14	-0.8384	2.93684e-05	R3HDM1	-0.4677	0.000696162	CDK5RAP1	-0.8621	5.14204e-09	RHBDD3	-0.6147	0.0486996	AES	-0.2567	0.0199205	MOCS2	0.3265	0.0464812
POLR2D	-0.8383	1.5892e-06	ESCO2	-0.4675	0.00910438	GDI2	-0.8615	9.99613e-13	EXTL3	-0.6144	7.484e-05	MYO10	-0.2564	0.0116348	LDHB	0.3267	0.00427449
TMEM30B	-0.8376	4.19424e-08	WDR18	-0.4675	0.033999	TJP1	-0.8604	0.00039058	MYD88	-0.6143	0.000750207	MGAT4B	-0.255	0.0378858	ECT2	0.3268	0.0116132
H2AFY	-0.8366	1.91189e-12	CAAP1	-0.4674	0.0085361	PKIA	-0.8601	0.00483705	IVD	-0.6142	1.11105e-05	UBQLN1	-0.2539	0.0109779	WBP11	0.3271	0.01011
STOML2	-0.8365	8.96489e-11	ING5	-0.4674	0.0118516	SART1	-0.8597	1.02023e-07	EBAG9	-0.6142	0.000377766	KIAA1191	-0.2518	0.0390691	MAPK8	0.3272	0.0361244
WBSCR22	-0.8356	5.61251e-07	RBBP8	-0.4668	0.000443125	CRY1	-0.8595	1.41743e-05	DDX54	-0.6141	2.74234e-05	NCAPG2	-0.2513	0.0136057	PITPNB	0.328	0.0134894
CLPTM1L	-0.8356	2.16724e-05	EMC8	-0.4666	0.00316289	TM4SF18	-0.8594	2.00227e-12	PSMA5	-0.6139	7.37497e-09	SKP1	-0.25	0.0114968	ALS2	0.3283	0.0462913
YWHAH	-0.8346	1.7564e-10	PSMA3	-0.4665	0.00135233	COX7C	-0.8593	1.12271e-12	POLR3G	-0.6139	0.0112877	TM4SF1	-0.2486	0.0411834	SLC7A6	0.3284	0.0298615
FOXRED2	-0.8337	6.81446e-05	CDCA2	-0.4664	0.00102106	TMEM154	-0.859	8.40805e-08	MAF1	-0.6137	2.71639e-07	LTA4H	-0.2481	0.0316029	TGFA	0.3284	0.0401548
TBL3	-0.833	4.30693e-06	SLC39A11	-0.4656	0.00110721	ADAT1	-0.8589	2.94407e-06	RPS15	-0.6136	9.62195e-10	DSTN	-0.2461	0.00766505	RAB5C	0.3286	0.0141245
DHODH	-0.8329	8.79878e-05	DNAJC9	-0.4654	0.000381455	STYX	-0.8588	2.39779e-10	RPP40	-0.6135	0.000448322	LAMP1	-0.2458	0.0193575	RBM17	0.3287	0.0343897
HILPDA	-0.8326	0.00127282	UTP18	-0.4654	0.000608205	C19orf24	-0.8588	0.000361085	RBM15B	-0.6134	4.80234e-06	SDC4	-0.2444	0.0471219	CUL3	0.3288	0.00266562
P4HA1	-0.8323	4.54735e-07	ZNF702P	-0.4653	0.00180897	PRC1	-0.8585	4.86761e-12	SLC31A1	-0.6134	2.38205e-05	CKAP2	-0.2441	0.0363088	PCNXL4	0.3288	0.0373797
SSH1	-0.8319	7.59816e-07	ZDHHC9	-0.4651	0.000781204	AGTPBP1	-0.858	6.88505e-08	PRSS21	-0.6128	0.00195872	HADHA	-0.2438	0.0273908	CCT4	0.329	0.00202471
CPSF1	-0.8317	4.26226e-07	LRRFIP2	-0.4649	0.00644708	RRM1	-0.8575	1.83202e-14	UCKL1	-0.612	0.0011178	TAGLN2	-0.2427	0.015996	SPIN1	0.329	0.0121959
MGME1	-0.8314	3.10409e-08	ATP5O	-0.4646	0.000373375	BHLHB9	-0.8575	0.000316885	SLC35B1	-0.6118	0.0021589	CCNB2	-0.2421	0.033225	DCAF13	0.3291	0.011121
SLC25A44	-0.8307	3.21213e-07	ANKRD33B	-0.4643	0.00497731	SRA1	-0.8565	1.86781e-06	PSMD14	-0.6115	7.6024e-09	SLMAP	-0.2421	0.045254	CTSL	0.3292	0.0297472
SNORD104	-0.8307	0.00180248	ENTPD5	-0.4643	0.0149161	BORA	-0.8562	2.33186e-06	ECSIT	-0.6114	0.00285995	RPS5	-0.2411	0.02599	ARHGEF7	0.3292	0.0436488
CORO1C	-0.8303	2.30806e-13	RPL11	-0.4641	2.05731e-05	WWTR1	-0.8559	3.60835e-15	CLASP2	-0.6113	5.83671e-05	RALY	-0.2403	0.0414601	PARD3	0.3294	0.0176947
SLC29A2	-0.83	1.39125e-05	CDK5RAP2	-0.4641	0.000752565	NSRP1	-0.8559	0.0386453	RNF220	-0.6112	1.94489e-05	VAPB	-0.2394	0.0489384	TXNRD1	0.3299	0.00175391
MRPL3	-0.8298	3.45133e-12	FAM96B	-0.464	0.00350064	CCDC112	-0.8556	0.000433777	DOHH	-0.6112	0.0473162	NCOR2	-0.2392	0.0299365	SF3A1	0.3299	0.0132084
UBE2D2	-0.8294	8.22038e-09	TRMU	-0.464	0.0348272	PPAN	-0.8552	0.0103743	MRPS23	-0.6111	3.45017e-06	PTP4A2	-0.2377	0.0172649	TNKS2	0.3299	0.0410231
YWHAZ	-0.829	1.76494e-15	RBM5	-0.4636	0.00432949	LINC00665	-0.8547	0.00035653	PSMA6	-0.611	3.63104e-08	TMEM184B	-0.2351	0.0325353	DCP2	0.3299	0.0490007
EMC1	-0.8289	1.51121e-08	PPP6C	-0.4633	0.00102773	NUP54	-0.8546	6.17308e-11	FAM173B	-0.611	1.65483e-05	PLEC	-0.2339	0.0100513	SPRED2	0.33	0.0477444
THEM4	-0.8286	0.00458818	SPATA13	-0.463	0.00652737	SMPD4	-0.8538	5.03931e-12	TSSC1	-0.6105	0.000493403	PSMA7	-0.2339	0.0218693	KMT2D	0.3302	0.0173977
SLC25A32	-0.8285	2.75762e-05	TMEM199	-0.4628	0.0269572	SAP30	-0.8538	9.69034e-05	LRWD1	-0.6105	0.00367567	SREBF2	-0.2338	0.0314112	AHR	0.3302	0.0441123
GEMIN6	-0.8278	6.24732e-07	TCERG1	-0.4627	5.12228e-05	ITGB3BP	-0.8535	4.9163e-10	TPX2	-0.6104	5.63616e-11	IL13RA1	-0.2316	0.0309704	RECQL	0.3314	0.0384
MSANTD3	-0.8278	8.61508e-06	UBA3	-0.4627	0.000450062	GUF1	-0.8531	1.67794e-11	IMP3	-0.6102	1.22055e-05	SRSF6	-0.2308	0.0267481	NCOA3	0.3315	0.0147537
NSMAF	-0.827	1.90685e-06	NEK9	-0.4627	0.00165772	ANP32A	-0.8527	7.78246e-17	SNHG5	-0.6091	0.0191625	ATXN10	-0.2305	0.0326599	TFPI2	0.3315	0.0367328
PTPN21	-0.8259	0.00906639	MARK3	-0.4626	0.000237191	MTCH2	-0.8527	8.567e-12	C15orf52	-0.6087	1.51157e-06	CFL1	-0.2295	0.0112796	DNAJA1	0.3319	0.0154641
CENPU	-0.8258	1.25185e-06	HOMER3	-0.4624	0.029929	PTPN14	-0.8526	3.37743e-11	SRXN1	-0.608	1.44764e-10	RPS21	-0.2242	0.0215577	PCYT1A	0.3321	0.0308068
PGAM1	-0.8257	6.19139e-12	TRMT61B	-0.4622	0.0221763	LARS2	-0.8519	9.95876e-08	LYRM1	-0.6079	8.973e-06	RPL13	-0.2227	0.0143876	STAT3	0.3324	0.0136538
IFRD2	-0.8254	6.13668e-06	DDX43	-0.4621	0.0280631	TRDMT1	-0.8519	0.0387248	ATP1B3	-0.6078	4.16032e-08	RPS15A	-0.2199	0.0231953	TRIM25	0.3328	0.0109198
FXR2	-0.8251	5.79968e-07	CHD7	-0.4618	6.80544e-05	DBI	-0.8516	1.53634e-10	LDLRAP1	-0.6075	0.000512382	RPS26	-0.216	0.0350198	CLNS1A	0.3331	0.0256203
BRIX1	-0.8247	2.81724e-09	KLC2	-0.4617	0.0321176	RFC3	-0.8514	2.64947e-11	TMEM109	-0.6074	1.71877e-07	GPC1	-0.2126	0.0385156	NEK6	0.3331	0.0274277
FDPS	-0.8245	3.02054e-10	B4GALT3	-0.4615	0.0144533	PIAS4	-0.8514	4.91436e-05	POLR1B	-0.6073	2.11222e-05	CAST	-0.2118	0.0392005	PTPRF	0.3337	0.00583218
KLHL5	-0.824	4.7597e-12	NOL10	-0.4614	0.000299162	CDV3	-0.8507	1.13486e-18	SNRK	-0.6073	0.0340929	YWHAB	-0.2104	0.0326178	SF3A3	0.3338	0.0152902
ARMT1	-0.8238	7.24163e-09	DLEU1	-0.4614	0.0360242	STAMBPL1	-0.8506	0.000375409	RBSN	-0.6072	0.000122119	RPL28	-0.2077	0.0390244	DDX3X	0.3341	0.00464738
RTTN	-0.8238	0.000821679	DSCAML1	-0.4604	0.0161163	LOC102724159	-0.8504	7.12856e-05	SNRPG	-0.6071	4.86084e-09	CAPN2	-0.2066	0.0294293	ZMYM4	0.3351	0.0124619
ANAPC7	-0.8234	8.49809e-09	DDX21	-0.4599	1.1563e-05	ARMT1	-0.8503	1.68138e-10	CDK5	-0.607	0.003754	WDR1	-0.2011	0.0473056	UBTF	0.3354	0.0405263
BAG2	-0.8233	7.27309e-06	USMG5	-0.4592	0.00536456	GRHPR	-0.8502	1.02099e-09	ICAM3	-0.6069	0.00841979	FLNB	-0.1994	0.044148	CERK	0.3355	0.0355799
DNA2	-0.823	2.15752e-05	NAE1	-0.4587	0.000181446	RNF115	-0.8501	4.91721e-08	MYDGF	-0.6063	2.86306e-05	ARF1	-0.1979	0.0389112	DPP8	0.3356	0.0455621
POLA2	-0.8226	8.47315e-07	MPI	-0.4586	0.0308899	MED7	-0.8493	0.000297415	MBOAT1	-0.6062	0.00739501	CENPF	-0.1977	0.0410479	CWC27	0.3362	0.0472462
BRCC3	-0.8225	4.3927e-10	FBXO45	-0.4581	0.00213935	PHB	-0.8491	1.20361e-16	CSTB	-0.606	8.168e-08	PLS3	-0.1945	0.0426315	XRN1	0.3364	0.0318001
BOLA3	-0.8224	2.1865e-06	CDT1	-0.458	0.00434652	HADHA	-0.8487	7.01995e-17	TIMM44	-0.606	0.000119607	SSRP1	0.1993	0.0458602	PTPN3	0.3372	0.0392337
SLC16A3	-0.8221	0.0168877	RBM10	-0.4579	0.00290137	ZBTB8OS	-0.8487	4.18156e-07	CCDC109B	-0.6057	0.00341454	XRCC5	0.2044	0.0304768	WDR77	0.3372	0.0419341
HSP90AB1	-0.822	8.48044e-13	IFFO2	-0.4579	0.00531896	LRPPRC	-0.8483	5.16984e-14	PPA2	-0.6056	8.17167e-05	HIF1A	0.2052	0.0471055	PPIF	0.3373	0.0045394
SMC2	-0.822	1.03146e-09	CFAP20	-0.4579	0.00537805	ENOPH1	-0.848	2.86198e-09	PAK1IP1	-0.6054	2.49949e-05	SF3B1	0.2073	0.0473967	KLHL36	0.3374	0.0349185
IMPDH2	-0.8212	2.32063e-12	SCEL	-0.4578	0.000285445	TET3	-0.8478	9.86049e-09	DNAJC9	-0.6053	9.08642e-09	HSP90B1	0.2079	0.0317581	VAV2	0.3376	0.0188167
DOCK9	-0.8207	3.32859e-07	MRPL24	-0.4573	0.000626892	ZNF593	-0.8477	3.62759e-06	SSBP1	-0.6053	1.63441e-05	TRIM44	0.2079	0.0459343	C2CD5	0.3378	0.0340121
TRIAP1	-0.8202	2.63376e-05	COX8A	-0.4566	0.00171946	MCCC2	-0.8476	1.07645e-13	IQCG	-0.6049	0.00466477	CUL3	0.2088	0.0366666	Sep-11	0.3379	0.00925378
PGAM5	-0.82	3.27388e-08	ZNF37A	-0.456	0.00300609	SAPCD2	-0.8476	1.81953e-10	CBX8	-0.6048	0.0337377	ACTN1	0.2115	0.031088	NOP2	0.3379	0.0152266
GRB14	-0.82	0.000198569	TXNDC17	-0.4558	0.000598021	NANOS1	-0.8476	0.00856291	TRIM8	-0.6041	1.16657e-05	FLII	0.2145	0.03941	SPATS2	0.3379	0.0191645
WARS	-0.8194	5.25358e-11	ZNF468	-0.4555	0.00325069	KLF16	-0.8473	2.5577e-05	SATB2	-0.604	0.0495433	PPP1CC	0.2155	0.0349176	PRKAG2	0.338	0.0304711
HERC5	-0.8187	0.0244818	MMACHC	-0.4549	0.00780649	MEX3C	-0.8472	1.21594e-07	NCAPH	-0.6038	6.38904e-08	SLC25A5	0.2156	0.0172289	PRKDC	0.3382	0.00323392
RYBP	-0.8185	1.81914e-07	DHX38	-0.4547	0.00359132	TRIM6	-0.8471	1.82736e-05	MAGOHB	-0.6032	2.00582e-06	LASP1	0.2163	0.0438164	CDC42EP3	0.3384	0.0150233
HEATR3	-0.8182	2.55104e-07	DLGAP5	-0.4543	5.09205e-05	STOML2	-0.8459	9.99116e-14	PDHB	-0.6031	1.32888e-06	PPA1	0.2173	0.0284452	PNISR	0.3386	0.0173822
UBP1	-0.8181	3.47976e-09	NHP2L1	-0.4535	0.00252181	PRPS1	-0.8458	4.24199e-14	CD44	-0.6027	3.16386e-12	RANBP2	0.2178	0.0478064	UBAC2	0.3388	0.0211181
POLD2	-0.8179	6.11916e-09	S100A14	-0.4533	0.0181751	ENC1	-0.8458	2.11022e-10	RPLP2	-0.6026	0.0298306	FAF2	0.2194	0.0476858	ITGA3	0.3389	0.00285684
PHF23	-0.8178	1.00251e-07	SHCBP1	-0.4531	0.000426463	ELP6	-0.8456	6.60145e-05	ATP6V1E2	-0.6025	0.0391749	SON	0.2196	0.0367304	ZNF770	0.3389	0.0120144
HNRNPUL1	-0.8175	2.26694e-11	ZCCHC4	-0.4531	0.0208229	E2F1	-0.8455	1.5734e-06	TBC1D4	-0.6013	4.93092e-05	ACTG1	0.2202	0.0224817	SGTA	0.3389	0.0244455
XPO4	-0.8175	3.03906e-08	CCDC51	-0.4529	0.0341775	NOL7	-0.8452	3.41498e-12	TMSB10	-0.6012	4.59584e-10	NCKAP1	0.2213	0.0226633	SNX14	0.339	0.0101423
KIAA0753	-0.8174	1.15119e-07	OAT	-0.4525	0.00100608	TRAP1	-0.8449	2.76357e-13	CMPK1	-0.6008	6.08625e-07	IQGAP1	0.2234	0.0358414	GART	0.339	0.0155079
EXOSC9	-0.8174	1.07402e-05	HNRNPK	-0.4524	5.05033e-06	MRPL40	-0.8448	1.26476e-06	NASP	-0.5999	2.19465e-06	FXR1	0.2235	0.0374936	AGPS	0.3393	0.00685454
MRPL17	-0.8171	1.87828e-08	VPS4A	-0.4524	0.00170447	POGLUT1	-0.8445	0.00146865	CLDN7	-0.5991	4.09493e-09	ZMPSTE24	0.2255	0.0342535	KTN1	0.3394	0.00487193
GAB2	-0.8171	0.00488387	BAX	-0.4524	0.0214204	ZCCHC10	-0.8442	3.18557e-07	NEDD8	-0.599	0.000225375	DNAJB1	0.2257	0.0276473	OPA1	0.3396	0.00246693
KIF24	-0.8163	0.00302025	DCAF5	-0.4522	0.00568182	PAXIP1	-0.8435	4.32261e-06	POLR2K	-0.5989	5.10117e-06	SSR3	0.2271	0.0400056	OGT	0.3397	0.00422622
ARHGAP19	-0.8162	0.00118745	UQCR11	-0.4521	0.0135761	CASC5	-0.8434	3.92023e-10	REEP4	-0.5987	0.000832816	PSMD11	0.2277	0.0186513	FNBP4	0.3402	0.0217341
PES1	-0.8158	1.81979e-08	IER5	-0.4517	0.00799643	FASTKD5	-0.8434	5.90842e-07	MBOAT2	-0.5984	5.18412e-06	VDAC1	0.23	0.0174489	PLK2	0.3406	0.00158188
FBXO45	-0.8157	9.74773e-07	GPN1	-0.4515	0.00182641	PCYT2	-0.8428	0.000667553	GAR1	-0.5982	0.000865671	DHX9	0.2301	0.0183878	HSPA8	0.3407	0.00131428
MCMBP	-0.8156	2.36896e-09	RPP30	-0.4515	0.00942187	USP13	-0.8425	3.97544e-08	GOT2	-0.5981	3.68338e-08	HEXIM1	0.2303	0.035863	CNOT1	0.341	0.00368982
TTK	-0.8151	1.42645e-07	ABHD11	-0.4513	0.00166335	STK31	-0.8425	0.000801338	ARHGEF39	-0.5981	0.0468849	VDAC3	0.2306	0.0495474	CCDC47	0.341	0.0140401
EXOSC2	-0.815	5.27854e-08	CDC37L1	-0.4507	0.0326761	NUTF2	-0.8424	7.71272e-14	ESRP1	-0.598	3.07396e-09	TRA2B	0.2334	0.0141735	DHX38	0.3422	0.0316548
SAP30L-AS1	-0.815	0.0444618	PDCD11	-0.4505	0.00128149	LOC105371397	-0.8418	0.00935956	ARL8A	-0.598	0.00764113	MYO1C	0.2337	0.0359731	WDHD1	0.3425	0.0144399
PMS1	-0.8146	4.08242e-07	TXNL4B	-0.4502	0.0330541	RAB30-AS1	-0.8413	0.00235011	STUB1	-0.5979	0.000317142	MRPL3	0.2341	0.0279509	DYNC1I2	0.343	0.00608146
EIF5B	-0.8139	0.0256587	DOLK	-0.4501	0.0402852	CENPH	-0.8412	1.56734e-08	SRRT	-0.5976	3.15317e-05	XPO1	0.2348	0.0164924	MTHFD2	0.343	0.00682044
UBTF	-0.8138	1.21582e-07	HNRNPUL1	-0.45	0.000253354	SIPA1L1	-0.8411	8.88426e-12	GALNT10	-0.5975	1.06683e-08	CCT7	0.2351	0.0151324	SEH1L	0.3432	0.00676402
YY1	-0.8135	2.87396e-11	C2orf69	-0.4499	0.0118093	TSEN15	-0.8411	6.61602e-09	MRPL1	-0.5975	0.000453646	PTBP3	0.2352	0.0230549	PM20D2	0.3433	0.0140196
RABIF	-0.8133	6.70016e-05	KPNB1	-0.4498	2.21879e-05	RPS6KL1	-0.841	0.030014	E2F2	-0.5975	0.0177227	KPNA4	0.2366	0.0217031	UBA2	0.3437	0.0114666
CHRAC1	-0.8128	3.64339e-05	RUNX1	-0.4497	0.000505499	ISCA1	-0.8408	2.66602e-09	NDUFA8	-0.5972	8.72497e-07	CSNK1A1	0.2369	0.0453842	MED13	0.3441	0.0181956
DUSP11	-0.8121	1.12084e-05	KIRREL	-0.4496	0.000307004	FAM35A	-0.8402	1.75345e-08	POLR1D	-0.5967	4.65633e-07	MRFAP1	0.2371	0.0272099	SH2D4A	0.3444	0.0286791
MYL9	-0.8113	0.0342929	DDX49	-0.4496	0.031545	FAM114A2	-0.84	0.000321249	E2F5	-0.5965	0.0431191	SMEK2	0.2376	0.0476359	SMC2	0.3446	0.00391225
CDC25C	-0.8112	8.12295e-05	XRCC2	-0.4495	0.00423327	DDN	-0.8392	0.0351317	MSRA	-0.5965	0.0459055	ZFP91	0.2378	0.0290162	BUB1B	0.345	0.0132065
USP31	-0.8111	0.000569345	WDR4	-0.4493	0.0215479	KPNA4	-0.839	5.60277e-14	GORASP1	-0.5963	0.00517318	SAR1A	0.2382	0.0312549	DHTKD1	0.3453	0.020477
PDP1	-0.811	7.3184e-05	SRFBP1	-0.449	0.0170056	DNAJC8	-0.8389	3.61593e-13	SLC12A2	-0.5961	0.000634702	PDIA3	0.2383	0.0191667	CDC6	0.3464	0.0106994
HAUS6	-0.8107	5.37665e-08	GRWD1	-0.4489	0.010428	APRT	-0.8388	2.44886e-10	NCL	-0.596	3.94799e-07	FUCA2	0.2387	0.0468593	MLLT4	0.3467	0.00842119
RAN	-0.8106	1.91973e-12	TUBA1C	-0.4487	2.05149e-05	DST	-0.8386	2.12662e-16	RPL18A	-0.5959	2.3206e-07	BAZ1B	0.2393	0.0150569	MIOS	0.3467	0.0268737
NCAPD3	-0.8106	1.80659e-09	RPL26L1	-0.4487	0.00212896	PCGF6	-0.8383	0.00235525	UPF1	-0.5958	3.33337e-07	SP1	0.2395	0.0312549	SEC63	0.347	0.00354498
ZNF718	-0.8106	4.81818e-07	ZNF121	-0.4487	0.0376996	COX18	-0.8381	7.77912e-06	MRPL34	-0.5951	0.000354072	NUP205	0.2402	0.0358711	CUL5	0.347	0.0158281
POMT2	-0.8104	0.00149276	SAV1	-0.4486	0.00156855	GNB1L	-0.838	0.00930746	ALDH3A2	-0.5949	6.42858e-10	ATP5H	0.2405	0.0466855	TMOD3	0.3476	0.0037303
OLA1	-0.8101	4.68274e-10	ZNF841	-0.4486	0.0229134	COX4I1	-0.8379	4.49647e-18	C19orf43	-0.5948	7.77861e-06	NQO1	0.2406	0.00645698	C1QTNF6	0.3476	0.017778
CHMP4A	-0.8101	6.63188e-09	NUP153	-0.4485	0.000339835	PDZD11	-0.8374	5.69104e-11	SDHAF3	-0.5944	0.00473111	CDCA5	0.2407	0.0475372	TTC1	0.3479	0.0091462
WDR53	-0.8101	0.00241338	C14orf166	-0.4481	0.000600591	PCDHA11	-0.8373	0.00847672	FEN1	-0.5942	2.34783e-08	EIF2S3	0.2408	0.0127805	CCP110	0.3481	0.0216362
SLC39A3	-0.8094	0.00179502	IFIH1	-0.4475	0.0111164	PDCD11	-0.8372	1.40495e-10	WNK2	-0.5936	0.000475194	TRIM16L	0.2414	0.0132969	CMTR2	0.3482	0.0291464
CAST	-0.809	2.13287e-11	YBX3	-0.4472	4.81363e-05	DNAJA2	-0.8371	3.12009e-13	TMX2	-0.5935	8.09157e-08	AGPS	0.2418	0.0378408	XPO5	0.3488	0.0159677
FAM50A	-0.809	9.37873e-08	MBNL3	-0.4472	0.00937943	SLC25A15	-0.8365	0.000112831	TIMM17B	-0.5934	0.00667478	GORASP2	0.2428	0.0326067	ATAD2	0.3492	0.00306863
NCOA5	-0.808	7.94771e-06	ERCC6L2	-0.4468	0.0221745	PIF1	-0.8352	0.000597155	GRK6	-0.593	1.92709e-05	CDC27	0.2447	0.0292775	RALGAPB	0.3501	0.00930595
TIMM23	-0.8077	2.38655e-07	RPP25	-0.4466	0.00915237	ZNF37BP	-0.8342	1.07743e-05	RPL39	-0.5926	0.0443999	M6PR	0.245	0.0465291	HSPA9	0.3505	0.00177945
ACIN1	-0.8075	1.40006e-09	SFPQ	-0.4458	0.000156738	MAP2K2	-0.8334	6.14411e-09	NACC1	-0.5922	2.36116e-08	TRIM25	0.2455	0.0297913	CDC73	0.3505	0.0224624
KLC1	-0.8068	5.2686e-08	HCFC1	-0.4456	0.00109316	PSMD12	-0.8333	3.46732e-14	TRAPPC4	-0.5921	0.000385866	TMEM14C	0.2475	0.0237913	ZNF644	0.3506	0.0274277
MFI2	-0.8062	1.86389e-05	C12orf29	-0.4448	0.0114311	TFAM	-0.833	1.71125e-12	MRPL17	-0.5919	5.57809e-05	UGCG	0.2486	0.0427653	SFPQ	0.3507	0.00450847
RUVBL1	-0.8055	4.89378e-10	ODC1	-0.4445	7.57602e-05	RAVER1	-0.8328	3.23681e-09	SLC30A1	-0.5915	0.00386506	EIF2AK4	0.2486	0.0441602	POLR1D	0.3508	0.00757548
CENPN	-0.8055	7.18506e-09	MYBL1	-0.4444	0.000108009	TTN	-0.8325	3.40144e-06	CCDC57	-0.5914	0.000125626	ARCN1	0.2489	0.0208652	ANKRD50	0.3514	0.0337211
LPIN2	-0.805	2.79887e-05	SRSF1	-0.4441	1.23942e-05	EMC8	-0.8323	3.31083e-08	HSPA9	-0.5913	1.03685e-09	FOXJ3	0.2494	0.043447	SLC35F6	0.3514	0.0350729
DDX21	-0.8049	3.80566e-13	FBXW2	-0.4441	0.000913156	PPIF	-0.8317	2.11034e-09	RPS28	-0.5912	2.19334e-08	NEAT1	0.2498	0.0164756	STRBP	0.3519	0.0159809
MRPS28	-0.8049	8.72649e-10	CCDC12	-0.4441	0.0102973	DCLRE1B	-0.8316	1.92879e-05	RBM3	-0.5912	6.61002e-08	SMG7	0.25	0.0388773	SLAIN2	0.3521	0.0164166
DDX28	-0.8047	0.000130491	PARP12	-0.4441	0.0117766	STAG1	-0.8312	9.30707e-08	PRIM1	-0.5909	0.00097234	GMPS	0.2502	0.0176777	TIMM23	0.3523	0.0142627
CMSS1	-0.8046	2.34146e-07	CDK11B	-0.444	0.0376737	CASP6	-0.8311	2.80716e-08	MRPL57	-0.5907	0.00248629	NAA20	0.2503	0.0282248	SSB	0.3524	0.0370912
FBXO10	-0.8044	0.00436019	CHCHD4	-0.4437	0.0460466	LAGE3	-0.8305	6.4832e-05	ING5	-0.5901	1.18716e-05	SSFA2	0.2509	0.0259793	MED13L	0.3527	0.011878
METTL21A	-0.804	0.000440419	CDC14B	-0.4432	0.012435	EIF2B4	-0.8298	2.10729e-07	POP5	-0.5897	0.00701809	EIF3H	0.2511	0.0181989	C11orf30	0.3528	0.0336609
THAP1	-0.8037	0.00288497	PPP2CB	-0.443	0.000853557	PTER	-0.8296	6.58043e-06	E2F4	-0.5896	8.41798e-06	YES1	0.2512	0.0133081	MKI67	0.3529	0.011946
BRF1	-0.8026	5.61947e-05	ACIN1	-0.4426	0.00085754	MIPEP	-0.8296	0.0001724	ARL6IP5	-0.5896	7.95011e-05	CWC22	0.2522	0.0372476	BCL2L1	0.353	0.00367263
LIF	-0.8025	0.000206564	TGFA	-0.4425	0.0325327	MRPS34	-0.8295	2.64834e-09	TTC38	-0.5894	0.0387652	KRAS	0.2526	0.0387146	AFAP1L2	0.3531	0.019367
PTRH1	-0.8022	0.0222879	TIMM10	-0.4423	0.00510485	ZNF799	-0.8295	0.0225641	SRGN	-0.5885	1.17495e-05	CBX1	0.253	0.0233757	CUL2	0.3533	0.0213293
KPNA3	-0.802	1.32576e-07	XPO4	-0.4422	0.00154469	AP3B1	-0.8293	1.04932e-11	LAMTOR2	-0.5884	0.000140722	KIAA0100	0.2538	0.0145513	ZBTB33	0.3534	0.0124627
OSBPL10	-0.8015	6.89954e-07	DHX34	-0.4421	0.0224739	GTF3A	-0.8287	3.7731e-11	WDR62	-0.5883	0.00160498	NRAS	0.2548	0.0340608	USP8	0.3535	0.0120989
KIF18A	-0.8014	3.07729e-06	USP54	-0.4419	0.0117866	TAF13	-0.8286	4.24086e-06	BRAT1	-0.5877	0.000165054	HNRNPA3	0.2549	0.0227125	CCT6A	0.3541	0.000452199
SLC20A1	-0.8006	3.13451e-07	CEP250	-0.4419	0.0134739	ZNF35	-0.8285	0.0282867	RRBP1	-0.5876	2.92538e-07	NCS1	0.2554	0.0379604	FBLN1	0.3541	0.0048287
SMYD4	-0.8006	0.000108744	GTF2E2	-0.4417	0.00451953	CS	-0.8282	1.89889e-15	CMC2	-0.5875	9.09798e-05	UBE2N	0.2559	0.0189405	EZR	0.3544	0.00289411
ENO1	-0.7998	1.13176e-14	BARD1	-0.4416	0.00787165	RTN4IP1	-0.8279	0.00224513	RPS26	-0.5874	7.60666e-10	MCUR1	0.2561	0.0358871	TRAM2	0.3544	0.00352343
MAX	-0.7994	1.07564e-06	PRMT3	-0.4415	0.00784088	POLR3C	-0.8278	1.66741e-06	ABCF3	-0.5874	8.59515e-05	ACTR2	0.2564	0.0116808	FAM98B	0.3555	0.0262846
NT5C3B	-0.7993	1.0231e-06	TTC1	-0.4414	0.00114966	NDC1	-0.8274	4.40431e-12	SLC29A1	-0.5874	0.000366283	C6orf106	0.2576	0.0288707	STIP1	0.3556	0.00073034
WDR92	-0.7991	6.31956e-05	VOPP1	-0.441	6.92652e-05	OVOL2	-0.8269	0.00331551	MTA2	-0.5873	2.09364e-07	ADD3	0.2579	0.0310187	STK26	0.3556	0.0425527
VPS9D1-AS1	-0.7989	0.0487334	STX18	-0.441	0.0188787	MTX3	-0.8265	5.09693e-08	PRSS16	-0.5866	0.00414966	C14orf166	0.2584	0.0192416	NOB1	0.356	0.0178264
CCT2	-0.7986	8.14758e-12	CDC42BPB	-0.4409	0.000464199	SLC25A44	-0.8261	1.16851e-08	TUBGCP2	-0.5864	8.42806e-05	MCU	0.2586	0.0279827	KIAA1429	0.3561	0.00501288
KPNA2	-0.7978	9.21504e-12	SNX12	-0.4408	0.00110528	RPL3	-0.8259	2.38435e-18	ELMSAN1	-0.5864	0.00016009	MBNL1	0.2587	0.0136626	DHX9	0.3562	0.00101342
BZW1	-0.7978	5.16247e-10	LHFPL2	-0.4407	0.00523333	MTRF1L	-0.8258	6.41727e-06	UBB	-0.5859	2.14483e-09	MYCBP2	0.2588	0.0455978	RBM12	0.357	0.00763733
POLR1A	-0.7978	3.92154e-09	SLC4A7	-0.4402	0.00977973	PDAP1	-0.8257	3.7064e-17	THAP10	-0.5853	0.0412897	SF3A3	0.2593	0.029644	ZFYVE16	0.357	0.0210845
TAF3	-0.7977	0.0147996	ORAOV1	-0.4402	0.026128	ZNF620	-0.8252	0.0167916	POLR2J	-0.5846	7.484e-05	MRPL19	0.2602	0.0290618	STK24	0.3571	0.00314362
MRPL42	-0.7974	1.12897e-08	ALKBH1	-0.4402	0.031545	FAM86EP	-0.8246	0.0040847	RPL30	-0.5845	2.50197e-10	MSN	0.2606	0.00642793	ANPEP	0.3572	0.00766752
FAM57A	-0.7967	7.30695e-05	CCAR1	-0.4401	0.00720013	CCT7	-0.8241	1.94811e-16	GPI	-0.5843	4.83742e-07	WNK1	0.2617	0.00934314	TRIP12	0.3574	0.00161817
SQLE	-0.7964	2.78528e-06	ZWILCH	-0.4399	0.00183167	SNRNP40	-0.8238	9.58795e-08	ALDOA	-0.5838	2.46414e-11	UGGT1	0.262	0.011609	PSMD12	0.358	0.00399164
BUB1	-0.7963	2.78844e-11	CCDC124	-0.4399	0.00304453	AMMECR1	-0.8233	2.9773e-13	ARRDC1-AS1	-0.5832	0.0451206	TNKS1BP1	0.2621	0.0318591	PHLDA1	0.358	0.00495349
TNFRSF10A	-0.796	0.00054253	MBIP	-0.4399	0.00368206	SYNPO	-0.8228	6.30051e-05	OAS1	-0.5824	0.0301758	IDH3A	0.2622	0.0360959	SLC30A6	0.3581	0.0284247
BRMS1	-0.7959	2.16297e-07	LINC00116	-0.4399	0.0246569	RBMS2	-0.8226	1.3726e-14	NEK2	-0.5822	5.79021e-06	KMT2A	0.2629	0.0205775	TAF5L	0.3582	0.0426094
PPP2CA	-0.7951	2.57473e-10	SUPV3L1	-0.4394	0.0114055	ME1	-0.8224	6.99895e-07	PSMD13	-0.5819	8.64293e-07	FAM49B	0.2632	0.0168005	KIAA1598	0.3585	0.0094243
MAPK6	-0.7946	3.64972e-08	SMG7	-0.4391	0.000841826	PWP1	-0.8222	1.7359e-09	RRP36	-0.5818	4.54153e-05	IDH3B	0.2636	0.0170897	MPRIP	0.3587	0.000808185
C4orf32	-0.7944	0.000184812	JADE2	-0.4389	0.000691286	STIM2	-0.822	5.71554e-05	STX10	-0.5812	0.000168442	LAS1L	0.2643	0.0349329	ZNF318	0.3588	0.0256791
VMA21	-0.7942	5.08398e-09	CHCHD1	-0.4388	0.0056128	POMK	-0.8218	0.00604981	MKKS	-0.5809	2.22055e-05	MRPL22	0.2645	0.0417867	PSMB7	0.3588	0.0299652
ZPR1	-0.7938	7.93612e-06	KLHDC4	-0.4381	0.00577589	NOC3L	-0.8217	2.5586e-08	VPS37C	-0.5806	0.00518602	NMT1	0.2651	0.0136797	OSMR	0.3602	0.00834671
CKS1B	-0.793	1.13155e-08	RNF168	-0.4381	0.00669393	CNN3	-0.8214	8.56727e-12	MRPL13	-0.5803	1.33479e-05	U2AF2	0.2654	0.0284452	TFDP1	0.3603	0.00802423
SC5D	-0.7928	1.46545e-08	KCMF1	-0.4377	0.00193632	CYP2S1	-0.8214	0.00459313	SPRED2	-0.5801	0.000271241	GNL3L	0.2656	0.0134963	TRAF3IP1	0.3608	0.0129879
TMED10	-0.7925	1.57439e-11	PPP1R14A	-0.4376	0.0399553	RPS20	-0.8212	2.99279e-13	GSG2	-0.5801	0.00159824	MAVS	0.2656	0.0173161	MCMBP	0.361	0.00891206
GPD2	-0.7922	9.00972e-11	ZNF185	-0.4375	0.00174196	ZCCHC9	-0.8211	2.46832e-07	RFC4	-0.5794	1.08116e-06	NPM1	0.2657	0.00776383	UGCG	0.3611	0.0123768
TMPO	-0.792	3.20067e-13	RUVBL1	-0.4373	0.000339562	BCL2L1	-0.8195	3.91419e-14	NDUFAF2	-0.5793	0.00227702	TMEM30A	0.2659	0.0462899	MAP3K14	0.362	0.0112489
U2AF2	-0.7919	1.79685e-08	MEST	-0.4371	0.00334924	EIF3I	-0.8193	4.1902e-12	PTMA	-0.5792	4.22681e-08	NCL	0.2666	0.0188093	SSH2	0.362	0.0451591
ARL6IP6	-0.7918	6.93663e-05	MCM10	-0.4371	0.0233996	C21orf58	-0.8191	0.00773144	PTGES3	-0.5786	4.87272e-11	TCOF1	0.2668	0.00779862	ACER3	0.3621	0.0279572
NUP205	-0.7911	2.82724e-10	PSMD12	-0.4366	0.000223059	PIN1	-0.8185	2.94097e-09	ZNF121	-0.5781	0.00971867	PTPN11	0.2677	0.00593318	MRPS9	0.3621	0.036454
C5orf63	-0.7902	0.0372528	DDX5	-0.4365	1.2572e-05	ALKBH7	-0.8185	0.00466629	GLRX5	-0.5779	0.000224144	P4HB	0.2683	0.00267439	CCT2	0.3622	0.00128615
PEMT	-0.7901	0.0011747	UPF2	-0.4365	0.0171519	DEPDC1	-0.8183	5.42322e-15	CCDC23	-0.5778	0.0198933	USP34	0.2683	0.0130004	SNX13	0.3624	0.0121857
PLXNC1	-0.7892	0.0234701	ZNF252P	-0.4365	0.0484374	ABHD3	-0.8183	4.44872e-06	NT5DC2	-0.5775	2.18168e-07	MAT2A	0.2684	0.00678127	ANP32A	0.3625	0.00128812
Sep-08	-0.789	1.00972e-06	RHNO1	-0.436	0.00470349	YWHAQ	-0.8181	2.60318e-14	MYO10	-0.577	6.48384e-09	RPAP3	0.2684	0.0360959	NUP50	0.3625	0.00576371
KPNA4	-0.7888	1.96189e-10	DNMBP	-0.4359	0.00814392	USP1	-0.818	3.66432e-15	YLPM1	-0.577	8.29478e-08	CDV3	0.2688	0.00279422	CSNK1G3	0.3628	0.0168985
NUBP1	-0.7888	0.00375315	GTPBP3	-0.4357	0.029777	ACAT2	-0.8171	1.12887e-06	NUDC	-0.5764	8.99225e-06	TIPRL	0.2696	0.0379871	NEDD4	0.3628	0.0333847
WDR1	-0.7886	3.68366e-12	MTERF3	-0.4356	0.0481647	KRT16P1	-0.817	6.64272e-13	NHP2L1	-0.5763	1.15916e-06	MTDH	0.2699	0.0100584	PA2G4	0.3629	0.00688402
XPO1	-0.7878	3.01517e-11	IFRD2	-0.4353	0.00977973	PCNT	-0.817	1.51774e-07	DPP7	-0.5762	0.00230783	DNM1L	0.2701	0.00782324	USP32	0.3629	0.0277453
DDB2	-0.7875	0.0249638	ZYG11A	-0.4348	0.0412731	ARHGEF39	-0.8167	0.000833492	NDUFS7	-0.5762	0.00677001	HNRNPH3	0.2709	0.0343047	FNDC3B	0.3632	0.0138246
CCDC94	-0.7874	0.00104593	TTF1	-0.4346	0.0161894	CCT4	-0.8162	3.65862e-17	HEMK1	-0.576	0.0482729	KCMF1	0.2715	0.0291189	GARS	0.3634	0.00178588
MBOAT1	-0.7873	0.00033102	NUP98	-0.4342	0.000309474	RBM22	-0.8162	2.38668e-08	SAC3D1	-0.5759	0.000826668	PDLIM5	0.2724	0.0237024	SRF	0.3634	0.0211919
IMP3	-0.7867	2.53177e-06	KIF15	-0.4341	0.00712301	MRPL15	-0.8161	6.98218e-09	GNA11	-0.5749	1.11064e-05	CNOT7	0.2725	0.0325353	DDX10	0.3635	0.0383063
CCT3	-0.7863	2.83721e-12	SMAD3	-0.434	0.000706468	GIPC1	-0.816	8.26108e-09	FHOD3	-0.5741	0.00470221	ASH1L	0.2727	0.0338191	THAP4	0.3642	0.00641875
RPS23	-0.7863	2.86942e-10	ITGA3	-0.4339	2.65578e-05	DDX51	-0.8159	1.33878e-05	TMEM241	-0.5741	0.0107579	QSER1	0.2728	0.0182756	KIF14	0.3644	0.00568519
PRIM2	-0.7862	6.35518e-05	BCAT2	-0.4337	0.042112	SMARCC1	-0.8158	1.17549e-12	ATP5B	-0.5737	2.27957e-09	SUGP2	0.2738	0.0305515	TPBG	0.3644	0.0259148
RAPH1	-0.786	9.46199e-07	JUN	-0.4334	0.000904241	PRPF19	-0.8157	2.36077e-11	MINOS1	-0.5735	7.16121e-07	VOPP1	0.2739	0.0134963	SLC4A1AP	0.3645	0.0440907
ATG4A	-0.7854	0.000273123	RBMX2	-0.4333	0.00462586	MRPS7	-0.8154	1.10784e-11	NARF	-0.5734	0.000967542	STT3A	0.2739	0.0329487	PRKRIR	0.3647	0.00244062
MXRA7	-0.785	5.72615e-07	ZNF23	-0.4333	0.0360101	UBAP2L	-0.8153	3.84648e-08	HIVEP3	-0.5733	0.0234775	MAP3K2	0.2741	0.0169701	TNS3	0.3647	0.00281889
SAAL1	-0.7848	0.000166556	GEMIN5	-0.433	0.00161742	CCDC66	-0.8146	0.000564854	APEX2	-0.5731	2.89521e-05	FAM32A	0.2741	0.0412483	IPO4	0.3648	0.0410824
PEA15	-0.7847	3.13328e-09	TNPO2	-0.4329	0.00371982	RPL36A	-0.8143	0.00154381	PABPC4	-0.573	9.36929e-10	HSPB1	0.2746	0.00778737	PHF3	0.3649	0.00204281
C10orf2	-0.7846	1.89079e-05	LZIC	-0.4328	0.0249307	EXO1	-0.814	3.2535e-08	HEBP2	-0.5729	0.000251461	SPECC1	0.2752	0.0257353	EFR3A	0.3649	0.0103034
APOO	-0.7844	0.00989538	GOLGA1	-0.4327	0.0154446	COX7B	-0.8139	4.47124e-11	NSFL1C	-0.5726	1.98488e-05	RAP1B	0.2752	0.0277258	SSH1	0.3651	0.00782288
SRSF7	-0.7839	7.46975e-10	ANKRD27	-0.4326	0.00482755	ITSN1	-0.8137	1.26231e-07	AP1B1	-0.5726	5.17377e-05	INTS8	0.2754	0.0471554	ETF1	0.3657	0.00144454
MTSS1L	-0.7835	1.51732e-07	ZNF347	-0.4326	0.0328014	NDC80	-0.8128	1.32554e-08	AURKA	-0.5723	8.73838e-08	POFUT1	0.2756	0.0232431	TMEM245	0.3658	0.0300383
HMHA1	-0.7829	0.00480707	KPNA2	-0.4325	3.40941e-05	SLC2A8	-0.8128	0.0161379	HM13	-0.5723	9.74016e-08	KIAA1671	0.2765	0.0494014	TYW3	0.366	0.0448632
KIF18B	-0.7825	2.4619e-07	G3BP1	-0.432	0.000188554	PRKAR2A	-0.8119	1.32509e-09	UBA52	-0.572	2.32764e-08	HAT1	0.2767	0.0135249	AMMECR1L	0.3661	0.0247839
SNHG10	-0.7824	0.00841977	ZNF207	-0.432	0.000319446	LYRM2	-0.8111	4.63783e-07	PSMD12	-0.572	4.7103e-07	LDLR	0.2768	0.00937801	E2F4	0.3662	0.009254
UBLCP1	-0.7815	9.40582e-07	SBDSP1	-0.4319	0.00497502	ZNF544	-0.81	1.45565e-06	C9orf156	-0.572	0.0148266	ALG3	0.2772	0.0223134	INHBB	0.3663	0.00382161
ZNF696	-0.7813	0.0109104	MLX	-0.4317	0.00691751	STX10	-0.8099	8.51387e-07	UQCC1	-0.5717	0.000737111	ATL2	0.2775	0.0270916	NOL7	0.3663	0.0110796
KIAA0226	-0.7806	9.46876e-05	NVL	-0.4313	0.00819802	AGL	-0.8096	8.34094e-10	FARS2	-0.5711	0.0136774	OTULIN	0.2778	0.0286458	WDFY3	0.3669	0.049039
PRKDC	-0.7799	7.56174e-12	SPATA5	-0.4312	0.0194963	C8orf33	-0.8096	2.9398e-08	PRPF38A	-0.5695	1.20086e-05	PSME2	0.2781	0.0337659	LMNB2	0.3671	0.000948029
NVL	-0.7791	6.09757e-06	MUTYH	-0.4311	0.0254697	RNMTL1	-0.8095	5.00918e-08	RMDN3	-0.5695	0.0136595	RLIM	0.2788	0.0383766	EP400	0.3675	0.00700168
ANP32A	-0.7783	9.53536e-09	RBM12	-0.4307	0.000477651	ACADM	-0.809	3.71169e-10	LSG1	-0.5689	2.25064e-06	PA2G4	0.2789	0.00255527	CYTH3	0.3677	0.00329915
KNSTRN	-0.7778	2.94176e-07	FTSJ1	-0.4305	0.0123858	MYOF	-0.8089	3.51016e-18	RPS13	-0.5688	4.91114e-10	FAM168B	0.279	0.0128475	LRP12	0.3678	0.0301961
NFX1	-0.7775	7.18632e-07	SEC11C	-0.4302	0.0390749	SRSF5	-0.8087	6.93243e-11	TNFRSF12A	-0.5687	5.22837e-06	ERP44	0.279	0.0224125	ACTR2	0.3682	0.00129154
MAGI3	-0.7774	1.13154e-06	PABPN1	-0.4299	0.0296815	RPP30	-0.8085	2.71889e-06	DHRS7B	-0.5686	0.00485511	KLHL36	0.2791	0.0489322	SRSF1	0.3684	0.000391482
TBC1D8	-0.7771	2.45275e-05	MFSD12	-0.4296	0.0417962	CCDC58	-0.8075	1.86752e-08	C12orf10	-0.5683	0.000277585	MCM7	0.2797	0.00354261	PUM2	0.3686	0.00356804
CDV3	-0.7759	1.34963e-12	PABPC1	-0.4294	0.00110528	ATRIP	-0.8066	0.0110208	GTF2A2	-0.5682	3.16974e-05	FAM20B	0.2798	0.005064	RFK	0.3688	0.0390676
STIL	-0.7759	7.98906e-09	HSPA9	-0.4293	4.26698e-05	CDC34	-0.8065	2.0972e-06	SEPHS2	-0.5678	1.35905e-06	NDUFB8	0.2806	0.043447	ZBED4	0.3689	0.0166513
FUNDC2	-0.7756	1.8894e-06	HNRNPDL	-0.4293	0.000142438	RPL13	-0.806	5.8229e-18	BUD13	-0.5677	0.00987467	STRA13	0.2807	0.0231532	RANBP2	0.369	0.00229241
HAT1	-0.7754	7.14429e-09	SNRPA	-0.4293	0.00190128	SNHG7	-0.806	0.00345934	CECR5	-0.5676	0.00560664	TSN	0.2809	0.0114488	ZWILCH	0.369	0.0147537
FER	-0.7752	0.00382223	MAK16	-0.4287	0.00785722	MUTYH	-0.8054	9.33639e-06	NKIRAS1	-0.5669	0.0203603	WDR76	0.281	0.03636	MTSS1L	0.369	0.0147537
SERBP1	-0.775	4.35737e-10	ISG20L2	-0.4284	0.00466227	TRUB2	-0.8051	1.34795e-07	ZBTB7B	-0.5667	0.0129099	SURF4	0.2811	0.00352201	RASSF8	0.3691	0.0405263
MRPL18	-0.775	4.70606e-08	PFAS	-0.4282	0.000957704	ZNF700	-0.8051	0.00377197	RNF168	-0.5666	1.68562e-05	MCM4	0.2812	0.00741307	UCHL3	0.3694	0.0190242
DYNLL2	-0.7748	2.50421e-07	NOP58	-0.4281	0.00058111	CCDC150	-0.8043	0.00847975	C22orf29	-0.5664	0.00246384	WDR45B	0.2812	0.0146955	API5	0.3698	0.00116441
SDHAF3	-0.7744	0.000512957	PRKACB	-0.428	0.00384094	LRRC8E	-0.8038	0.00497561	NRF1	-0.5663	0.00847717	TPD52	0.2812	0.0176081	FGFR1OP2	0.3698	0.0255453
TUBGCP4	-0.7744	0.00373562	NUP62	-0.4277	0.00326277	ANAPC7	-0.8035	2.01325e-10	UBQLN1	-0.5658	4.24849e-09	DKC1	0.2816	0.005064	THOC2	0.3705	0.0019661
SFXN5	-0.7743	0.0007557	POP7	-0.4276	0.00938852	SAMD1	-0.8034	0.000327137	BCAP31	-0.5658	5.69109e-08	SRXN1	0.282	0.00233509	ATP8B1	0.3706	0.0208496
MAP7D3	-0.7739	2.38756e-06	SLC41A1	-0.4275	0.0237034	ZSCAN30	-0.8032	0.000103649	IPO4	-0.5652	0.000703303	DBN1	0.2822	0.0136602	COIL	0.3707	0.0350503
SLC25A5	-0.7736	2.20124e-10	TPX2	-0.4274	7.25638e-05	SNHG10	-0.8028	0.00254287	PASK	-0.5651	7.87515e-05	POLR2B	0.2823	0.0106834	NCOA6	0.3708	0.0183385
NHP2L1	-0.7727	3.07752e-07	DIAPH1	-0.4273	8.48495e-05	MSANTD4	-0.8027	1.24699e-05	ORAI1	-0.5648	0.00352369	POM121	0.2827	0.0377374	YES1	0.3709	0.001053
GTDC1	-0.7726	0.00245725	MRPS25	-0.4271	0.0119573	GTF2A1	-0.8025	4.17698e-11	STK17B	-0.5644	0.00860993	TAF7	0.2828	0.0180597	ELF1	0.3713	0.0373868
HMGB2	-0.7723	5.35001e-10	KLHL5	-0.4269	0.000235977	NAA16	-0.8025	7.05661e-05	EXOSC5	-0.5641	0.00217755	DNMT1	0.283	0.0127533	GAPVD1	0.3717	0.00766809
RNASEH2A	-0.7722	7.78536e-05	PITPNB	-0.4269	0.000400204	MAP3K14	-0.8021	3.99637e-05	SDSL	-0.564	0.0319951	NFYA	0.283	0.035989	POM121C	0.3718	0.0147537
ABHD11	-0.7721	5.77633e-07	MAPKAP1	-0.4267	0.00073142	CDC25C	-0.8018	7.78819e-06	PRNP	-0.5636	9.50763e-08	PCF11	0.2831	0.0369878	CCNC	0.372	0.00208411
CIPC	-0.7721	1.34798e-05	ERCC6L	-0.4267	0.00257222	POLR1B	-0.8016	1.5145e-09	PAPD7	-0.5632	2.31494e-07	UNG	0.2833	0.0130094	FAM199X	0.3722	0.00648496
TGFBR2	-0.772	6.45265e-09	MRPS12	-0.4267	0.00829939	XPNPEP3	-0.8012	3.67204e-06	DDX11	-0.5631	1.84415e-06	AP1G1	0.2843	0.0112246	MRPL32	0.3723	0.0419298
RBM3	-0.7718	6.95976e-10	FUBP3	-0.4266	0.0005047	SMARCA5	-0.801	1.22898e-13	APPL1	-0.5627	2.72357e-05	PITPNB	0.2846	0.0195275	CLIC4	0.3724	0.00697136
SETD3	-0.7717	1.36663e-08	EIF1	-0.4266	0.00701343	C11orf1	-0.8009	1.32506e-07	EEFSEC	-0.5627	0.012089	PFDN1	0.2849	0.0194651	C17orf85	0.3729	0.00561216
EFCAB11	-0.7717	0.0028174	ATP5J	-0.4265	0.00654802	AIFM1	-0.8007	6.40869e-12	GGA1	-0.5625	0.00145088	WHSC1L1	0.285	0.0345088	HNRNPU	0.3738	0.00130755
ITGAE	-0.7711	0.000245474	NUDT15	-0.4262	0.00497293	PSMD6	-0.8002	1.18574e-10	RBM6	-0.5624	4.56157e-05	SRSF2	0.2855	0.00314279	SETD7	0.3741	0.00314362
[truncated: 5,899 more rows]
